# Supplementary material for: Using Supervised Learning Methods for Gene Selection in RNA-Seq Case-Control Studies
Source: Front Genet. 2018 Aug 3;9:297. doi: 10.3389/fgene.2018.00297 (PMC6085558; doi:10.3389/fgene.2018.00297)
Supplement: Supplementary Table 1 — Top 20 genes and related survival p-values obtained with DESeq2, RF, EPS, fold changes. [file Table_1.XLSX]

## Sheet: TCGA-BRCA
DESeq2		Random Forests				Extreme Pseudo Sampling				Fold change
gene	survival p-value	gene	survival p-value	Average ranking	Std Dev ranking	gene	survival p-value	Average ranking	Std Dev ranking	gene	survival p-value
ENSG00000171401	0.502442	ENSG00000123607	0.135929	1	0	ENSG00000120948	0.031057	4.89	5.04	ENSG00000196228	0.805167
ENSG00000184697	0.427919	ENSG00000164659	0.839827	3.75	1.49	ENSG00000259956	0.0120345	19.33	28.5	ENSG00000249956	0.435204
ENSG00000163331	0.501064	ENSG00000236996	0.57493	3	0.76	ENSG00000166189	0.16046	44.78	88.87	ENSG00000203837	0.664656
ENSG00000171209	0.335244	ENSG00000265458	0.348642	4.38	1.69	ENSG00000078369	0.16296	7.78	7.56	ENSG00000224504	0.304373
ENSG00000174502	0.940611	ENSG00000226153	0.683548	4.62	1.85	ENSG00000162227	0.136661	32	59.84	ENSG00000257860	0.249581
ENSG00000132975	0.257603	ENSG00000132356	0.177694	4.5	1.31	ENSG00000092199	0.0491569	36.22	46.07	ENSG00000155622	0.795095
ENSG00000114200	0.106831	ENSG00000240050	0.246061	7.62	1.92	ENSG00000071626	0.0342305	29.78	37.96	ENSG00000257046	0.806609
ENSG00000114757	0.381275	ENSG00000258560	0.246061	8.5	1.2	ENSG00000175826	0.0405797	14	10.22	ENSG00000187533	0.985859
ENSG00000137474	0.0997574	ENSG00000134369	0.267919	17.12	9.11	ENSG00000058600	0.0207043	88.67	176.58	ENSG00000161634	0.329154
ENSG00000142224	0.0191913	ENSG00000279532	0.0698699	9.25	2.05	ENSG00000177479	0.0153205	152.33	194.57	ENSG00000113327	0.728727
ENSG00000158104	0.013695	ENSG00000149201	0.0692308	14.88	4.32	ENSG00000198081	0.0174865	82.22	39.96	ENSG00000164326	0.300637
ENSG00000204740	0.000624616	ENSG00000163331	0.190439	18.12	6.94	ENSG00000153187	0.0681662	132.22	343.46	ENSG00000230096	0.484541
ENSG00000263961	0.0095272	ENSG00000235440	0.0590496	27.5	11.67	ENSG00000176783	0.00905222	17.44	9.21	ENSG00000135226	0.238544
ENSG00000175426	0.0237955	ENSG00000234369	0.0228428	21.62	5.29	ENSG00000108963	0.00366613	36.78	18.6	ENSG00000175426	0.224645
ENSG00000261434	0.0405295	ENSG00000263006	0.156385	18.62	5.1	ENSG00000167193	0.000839523	37	20.51	ENSG00000239311	0.118865
ENSG00000173809	0.00798292	ENSG00000244692	0.142719	21	12.2	ENSG00000115947	0.000811541	40.78	18.78	ENSG00000089199	0.0582039
ENSG00000263006	0.0208739	ENSG00000279841	0.195154	24.88	8.69	ENSG00000121774	0.00784525	72.44	37.95	ENSG00000167014	0.00689425
ENSG00000161634	0.000711078	ENSG00000237317	0.197427	12.38	3.62	ENSG00000136819	0.000346634	102.56	35.25	ENSG00000213759	0.00689425
ENSG00000141744	0.00200857	ENSG00000240541	0.0953542	35.12	22.55	ENSG00000124535	0.000444312	16.67	6.3	ENSG00000182271	0.0168974
ENSG00000196228	0.000845797	ENSG00000148219	0.05002	39.5	19.63	ENSG00000166133	0.000340212	16	7.81	ENSG00000259761	0.00578844

## Sheet: TCGA-LUAD
DESeq2		Random Forests				Extreme Pseudo Sampling				Fold change
gene	survival p-value	gene	survival p-value	Average ranking	Std Dev ranking	gene	survival p-value	Average ranking	Std Dev ranking	gene	survival p-value
ENSG00000163631	0.255485	ENSG00000224687	0.336122	1.6	0.7	ENSG00000166189	0.25465	2	1.12	ENSG00000164816	0.442009
ENSG00000109511	0.684769	ENSG00000144815	0.261638	1.5	0.53	ENSG00000058600	0.0785344	2.22	1.09	ENSG00000175121	0.142147
ENSG00000134827	0.29219	ENSG00000110079	0.892913	3.4	1.17	ENSG00000153187	0.0548012	2.78	1.3	ENSG00000104371	0.602656
ENSG00000010438	0.190711	ENSG00000237167	0.531128	7.2	1.99	ENSG00000162227	0.0366318	11.11	6.62	ENSG00000204941	0.980361
ENSG00000160182	0.527483	ENSG00000102575	0.271825	4.8	1.03	ENSG00000138107	0.0526143	13.89	6.49	ENSG00000243137	0.107809
ENSG00000137860	0.780455	ENSG00000141458	0.740949	5.3	1.06	ENSG00000165119	0.00896005	10	7.65	ENSG00000221826	0.14199
ENSG00000275896	0.977029	ENSG00000225938	0.252956	6.7	2	ENSG00000111361	0.151528	10.56	5.98	ENSG00000189064	0.0568524
ENSG00000179674	0.293309	ENSG00000143578	0.130154	8.9	0.88	ENSG00000120948	0.000273143	8.78	6.3	ENSG00000124467	0.0748796
ENSG00000169894	0.653997	ENSG00000259471	0.0310612	6.1	1.45	ENSG00000115317	0.000273143	9.89	4.01	ENSG00000268940	0.139565
ENSG00000184956	0.2013	ENSG00000148795	0.0674874	13.4	3.1	ENSG00000078369	0.000636352	11.67	8.96	ENSG00000232603	0.270765
ENSG00000259674	0.486568	ENSG00000241978	0.068936	10	1.15	ENSG00000116198	0.000649833	11.22	4.15	ENSG00000006059	0.236692
ENSG00000196620	0.161161	ENSG00000243961	0.184761	13.5	2.22	ENSG00000259956	0.00453274	11.67	8.12	ENSG00000214415	0.13107
ENSG00000117983	0.211758	ENSG00000105967	0.000452819	14.2	3.77	ENSG00000161920	0.0109538	10.89	6.23	ENSG00000186895	0.00288081
ENSG00000134323	0.0859774	ENSG00000235126	0.00103979	15.8	4.26	ENSG00000140350	0.00116392	23.22	7.56	ENSG00000164822	0.0025793
ENSG00000171747	0.0444554	ENSG00000124664	0.00209464	18.1	4.86	ENSG00000142751	0.00112639	17.56	5.48	ENSG00000158639	0.0025793
ENSG00000167755	0.0202961	ENSG00000107159	0.000578406	20	3.59	ENSG00000175826	0.000892295	18.78	6.12	ENSG00000182968	0.00243045
ENSG00000189325	0.00325897	ENSG00000181126	0.00320758	17.3	5.54	ENSG00000175283	0.000549717	27.67	9.37	ENSG00000169840	0.00162236
ENSG00000171759	0.00111029	ENSG00000256609	0.0125826	24.9	9.81	ENSG00000113141	0.00439132	11.11	2.85	ENSG00000238269	0.000403785
ENSG00000143452	0.000307371	ENSG00000259516	0.00270713	23.7	9.91	ENSG00000071626	0.00990048	15.56	6.69	ENSG00000168703	0.000578845
ENSG00000106031	0.000181135	ENSG00000112877	8.31668e-05	46.8	20.58	ENSG00000089280	6.28785e-05	31.22	19.12	ENSG00000230657	0.000578845

## Sheet: TCGA-UCEC
DESeq2		Random Forests				Extreme Pseudo Sampling				Fold change
gene	survival p-value	gene	survival p-value	Average ranking	Std Dev ranking	gene	survival p-value	Average ranking	Std Dev ranking	gene	survival p-value
ENSG00000173068	0.601876	ENSG00000189369	0.774323	1.2	0.42	ENSG00000259956	0.864623	1	0	ENSG00000170178	0.965524
ENSG00000143196	0.154757	ENSG00000143742	0.622042	1.9	0.57	ENSG00000115317	0.6753	2	0	ENSG00000215765	0.672762
ENSG00000198300	0.855003	ENSG00000182054	0.96691	4.7	1.83	ENSG00000138375	0.447342	4.11	1.17	ENSG00000202386	0.538593
ENSG00000163431	0.849912	ENSG00000173068	0.938968	6.1	2.18	ENSG00000086232	0.137003	5.56	1.59	ENSG00000202187	0.538593
ENSG00000188783	0.652732	ENSG00000165757	0.532404	4.5	1.27	ENSG00000166189	0.0798013	5.11	1.36	ENSG00000136352	0.865608
ENSG00000079308	0.592373	ENSG00000106511	0.466492	7.6	2.01	ENSG00000175826	0.519734	4.67	1.66	ENSG00000251965	0.901027
ENSG00000165757	0.116492	ENSG00000113594	0.0780218	6.5	2.07	ENSG00000111737	0.257174	6	1.58	ENSG00000276627	0.739652
ENSG00000064205	0.105214	ENSG00000169047	0.0305429	5.2	2.04	ENSG00000120948	0.131875	7.67	0.87	ENSG00000199455	0.732626
ENSG00000128591	0.373903	ENSG00000158301	0.0409522	8.6	1.84	ENSG00000092199	0.0206727	9.67	0.71	ENSG00000257046	0.37588
ENSG00000133392	0.269529	ENSG00000117477	0.0459337	10.4	3.1	ENSG00000167193	0.039805	11.78	1.2	ENSG00000123407	0.00484069
ENSG00000249669	0.160912	ENSG00000166823	0.0459337	13.9	4.28	ENSG00000090487	0.0183302	11.22	0.83	ENSG00000226482	0.00484069
ENSG00000164530	0.250914	ENSG00000111962	0.0162004	11.7	2.41	ENSG00000124356	0.0290806	10.22	1.92	ENSG00000202174	0.000678326
ENSG00000138061	0.169071	ENSG00000170266	0.00765829	16.6	3.06	ENSG00000138107	0.00843919	13.56	1.33	ENSG00000006116	0.0010079
ENSG00000186642	0.0243845	ENSG00000154511	0.00259405	22.7	7.35	ENSG00000096746	0.000809853	15.89	2.03	ENSG00000232111	0.000760225
ENSG00000121871	0.0278593	ENSG00000079308	0.00045275	15.1	6.33	ENSG00000108953	0.000295043	12.78	1.39	ENSG00000212717	0.00107678
ENSG00000152583	0.0340214	ENSG00000077264	0.000131171	20.3	6.02	ENSG00000058600	0.000546251	19.33	2.65	ENSG00000181092	0.000800945
ENSG00000182575	0.0340214	ENSG00000143382	0.000113976	15.2	2.82	ENSG00000143862	0.0017763	17.44	1.81	ENSG00000201096	0.000800945
ENSG00000196616	0.0204938	ENSG00000243244	8.34574e-05	18.9	5.69	ENSG00000198912	0.00704064	17.89	1.45	ENSG00000113196	0.00128258
ENSG00000276409	0.00139183	ENSG00000120645	0.000244638	31.7	9.97	ENSG00000130764	0.000183125	22.22	1.3	ENSG00000168333	0.00145471
ENSG00000163792	0.000606867	ENSG00000123096	0.000268541	20.8	7.27	ENSG00000204599	3.85428e-05	18.11	2.03	ENSG00000226094	0.000786052

## Sheet: TCGA-KIRC
DESeq2		Random Forests				Extreme Pseudo Sampling				Fold change
gene	survival p-value	gene	survival p-value	Average ranking	Std Dev ranking	gene	survival p-value	Average ranking	Std Dev ranking	gene	survival p-value
ENSG00000117983	0.140931	ENSG00000259755	0.751622	1.2	0.42	ENSG00000136819	0.974041	39	84.68	ENSG00000105141	0.38367
ENSG00000130427	0.77212	ENSG00000259257	0.33234	1.8	0.42	ENSG00000120948	0.302436	12.11	8.57	ENSG00000185888	0.59582
ENSG00000105143	0.881024	ENSG00000205250	0.263429	3.6	0.52	ENSG00000167193	0.505616	6.22	3.46	ENSG00000256218	0.0878434
ENSG00000130720	0.812505	ENSG00000276250	0.253189	3.4	0.52	ENSG00000138107	0.621425	49.89	72.85	ENSG00000096006	0.844999
ENSG00000186897	0.0627729	ENSG00000163093	0.224663	7.3	3.53	ENSG00000175826	0.372689	8.67	6.98	ENSG00000174562	0.291026
ENSG00000173338	0.0140102	ENSG00000154781	0.109486	7	1.41	ENSG00000058600	0.167988	34.33	55.67	ENSG00000077009	0.33317
ENSG00000140600	0.037611	ENSG00000233101	0.124581	7.5	3.24	ENSG00000138375	0.069	13.33	10.19	ENSG00000176566	0.147966
ENSG00000168993	0.259211	ENSG00000186994	0.143537	7.5	1.18	ENSG00000166189	0.107707	40.22	64.15	ENSG00000259993	0.17362
ENSG00000273100	0.0447261	ENSG00000161914	0.115106	8.9	2.02	ENSG00000204344	0.022178	43.11	46.63	ENSG00000269471	0.319636
ENSG00000081985	0.238821	ENSG00000232118	0.461044	14.6	6.15	ENSG00000162227	0.076682	18.33	19.97	ENSG00000253301	0.348521
ENSG00000225826	0.0852741	ENSG00000167874	0.234315	12.4	4.35	ENSG00000071626	0.0394975	55.44	36.75	ENSG00000158639	0.0569159
ENSG00000266968	0.0283765	ENSG00000233396	0.0281077	14.1	3.96	ENSG00000108963	0.00562217	60.67	53.76	ENSG00000254656	0.0151223
ENSG00000114251	0.0625497	ENSG00000124678	0.0454041	11.3	3.56	ENSG00000078369	0.010243	47.56	28.02	ENSG00000260211	0.00357177
ENSG00000229604	0.042133	ENSG00000261706	0.023596	43.4	19	ENSG00000142751	3.94431e-05	10.67	15	ENSG00000178171	0.0041412
ENSG00000197182	0.0588557	ENSG00000158623	0.00275611	15.8	4.76	ENSG00000121774	3.17293e-06	49.89	32.98	ENSG00000136881	0.0144673
ENSG00000157833	0.16684	ENSG00000235871	0.00332089	35.6	20.1	ENSG00000113141	3.88263e-05	18.56	8.4	ENSG00000267968	0.0144673
ENSG00000172889	0.261093	ENSG00000269955	0.00147914	15.4	3.03	ENSG00000115317	4.21076e-05	50.56	61.3	ENSG00000236763	0.0236993
ENSG00000199161	0.00938689	ENSG00000186591	0.00142935	30.6	14.43	ENSG00000092199	8.6079e-06	45.11	30.43	ENSG00000131910	0.0236993
ENSG00000091513	0.00966099	ENSG00000228981	0.00257134	29.7	15.62	ENSG00000165119	3.62416e-06	30.89	26.73	ENSG00000238269	0.00174929
ENSG00000162998	0.00301178	ENSG00000163491	0.000497035	20.1	8.46	ENSG00000143862	3.44549e-06	9.44	7.72	ENSG00000227411	0.00243274

## Sheet: TCGA-HNSC
DESeq2		Random Forests				Extreme Pseudo Sampling				Fold change
gene	survival p-value	gene	survival p-value	Average ranking	Std Dev ranking	gene	survival p-value	Average ranking	Std Dev ranking	gene	survival p-value
ENSG00000126337	0.938015	ENSG00000150540	0.730409	1.6	0.84	ENSG00000171720	0.695897	1	0	ENSG00000269466	1
ENSG00000197870	0.871836	ENSG00000130309	0.830135	1.9	0.74	ENSG00000108953	0.760998	2	0	ENSG00000171195	0.3127
ENSG00000164879	0.668687	ENSG00000260027	0.908583	2.6	0.84	ENSG00000136819	0.676385	3	0	ENSG00000171402	0.517034
ENSG00000166819	0.150367	ENSG00000150672	0.98708	4.7	0.95	ENSG00000138107	0.557837	4.11	0.33	ENSG00000224966	0.382318
ENSG00000167588	0.190465	ENSG00000025423	0.827332	5	1.41	ENSG00000111737	0.571309	4.89	0.33	ENSG00000226374	0.181972
ENSG00000167676	0.581395	ENSG00000095752	0.914174	6.5	3.06	ENSG00000176087	0.422325	6	0	ENSG00000110244	0.040558
ENSG00000080166	0.893095	ENSG00000132170	0.861621	10.7	3.68	ENSG00000130714	0.903641	7	0	ENSG00000275016	0.040558
ENSG00000034971	0.556811	ENSG00000113396	0.861621	11.6	2.99	ENSG00000119616	0.267026	8	0	ENSG00000205649	0.0865691
ENSG00000140795	0.80684	ENSG00000168497	0.662331	8.5	1.43	ENSG00000162227	0.19252	9	0	ENSG00000198021	0.0329417
ENSG00000108381	0.854919	ENSG00000135063	0.777733	8.8	2.82	ENSG00000122566	0.0198114	10	0	ENSG00000189299	0.00578634
ENSG00000111215	0.348371	ENSG00000181355	0.0935884	8.6	1.78	ENSG00000146576	0.0166473	11	0	ENSG00000204449	0.004011
ENSG00000158458	0.401387	ENSG00000102466	0.0793556	11.3	2.67	ENSG00000138668	0.0062354	12	0	ENSG00000233125	0.000787719
ENSG00000150672	0.440702	ENSG00000198478	0.593976	14.8	2.82	ENSG00000156875	0.00636588	13	0	ENSG00000220908	0.00470388
ENSG00000162078	0.672924	ENSG00000108381	0.593976	14.4	2.55	ENSG00000170445	0.00146302	14	0	ENSG00000280155	0.0134079
ENSG00000186628	0.548767	ENSG00000237424	0.423161	17.1	4.56	ENSG00000055070	0.00528874	15	0	ENSG00000171201	0.000836818
ENSG00000161905	0.375635	ENSG00000102547	0.0078414	15.6	1.17	ENSG00000119979	0.00605052	16	0	ENSG00000169297	0.000258182
ENSG00000181856	0.366793	ENSG00000011332	0.0171812	14.7	3.13	ENSG00000166189	0.00554003	17	0	ENSG00000187268	0.000920821
ENSG00000214097	0.283025	ENSG00000172340	0.0112362	18.5	3.21	ENSG00000137075	0.0140655	18	0	ENSG00000134588	5.63298e-05
ENSG00000187288	0.240438	ENSG00000278828	0.0340004	19	2.94	ENSG00000204344	0.000763938	19	0	ENSG00000152086	2.67935e-05
ENSG00000161849	0.147006	ENSG00000107159	0.0329935	19	2.62	ENSG00000136933	0.00228965	20	0	ENSG00000110245	0.00013253

## Sheet: TCGA-THCA
DESeq2		Random Forests				Extreme Pseudo Sampling				Fold change
gene	survival p-value	gene	survival p-value	Average ranking	Std Dev ranking	gene	survival p-value	Average ranking	Std Dev ranking	gene	survival p-value
ENSG00000152503	0.550509	ENSG00000225968	0.874224	1	0	ENSG00000274025	0.256231	1	0	ENSG00000204595	0.951859
ENSG00000188803	0.525473	ENSG00000226363	0.262527	3	0.67	ENSG00000226270	0.0912994	2	0	ENSG00000124233	0.826242
ENSG00000188133	0.549848	ENSG00000233542	0.271976	2.2	0.42	ENSG00000271003	0.0912994	3	0	ENSG00000229544	0.903863
ENSG00000143369	0.722888	ENSG00000004399	0.306063	6.9	1.66	ENSG00000230846	0.00382873	4	0	ENSG00000165643	0.412395
ENSG00000267206	0.707338	ENSG00000244405	0.31663	5.9	1.91	ENSG00000242393	0.119027	5.22	0.44	ENSG00000168875	0.42206
ENSG00000053108	0.400346	ENSG00000174567	0.116023	6.2	1.62	ENSG00000230347	0.106832	6.56	0.53	ENSG00000124157	0.412395
ENSG00000257501	0.098396	ENSG00000267750	0.0108234	4.6	1.17	ENSG00000278551	0.0855958	6.22	0.83	ENSG00000237058	0.488942
ENSG00000122852	0.0961407	ENSG00000112559	0.0501741	8.6	1.78	ENSG00000172283	0.0186917	8.78	0.67	ENSG00000135443	0.42206
ENSG00000234736	0.873169	ENSG00000255277	0.0300441	8	1.76	ENSG00000225326	0.0225511	8.44	0.73	ENSG00000177359	0.343376
ENSG00000279905	0.891954	ENSG00000151365	0.0300441	12	1.49	ENSG00000221065	0.00364935	9.78	0.44	ENSG00000174403	0.320513
ENSG00000172497	0.371603	ENSG00000176532	0.0308524	9.2	1.75	ENSG00000226369	0.00364935	12.11	1.05	ENSG00000232560	0.0397675
ENSG00000275896	0.361236	ENSG00000275591	0.0325193	14.6	3.03	ENSG00000251796	0.00241757	12	1.22	ENSG00000099869	0.0413735
ENSG00000187513	0.311089	ENSG00000147588	0.0263905	13	1.49	ENSG00000223641	0.000359879	13	1.12	ENSG00000170054	0.0480121
ENSG00000166922	0.00448959	ENSG00000130720	0.0266186	13.4	2.59	ENSG00000215269	0.00045359	14.89	0.93	ENSG00000221867	0.0513626
ENSG00000121270	0.00475048	ENSG00000188785	0.0272174	14.4	1.35	ENSG00000228240	0.000424558	13.22	1.3	ENSG00000229205	0.0666956
ENSG00000214491	0.0216425	ENSG00000205221	0.0277876	13.9	1.91	ENSG00000252029	0.000344069	16.11	0.78	ENSG00000242668	0.0625026
ENSG00000131400	0.158255	ENSG00000137460	0.0277876	19.7	2.36	ENSG00000250088	0.00404412	18.11	1.36	ENSG00000205359	0.0602208
ENSG00000145824	0.205314	ENSG00000119655	0.0349311	21.3	5.48	ENSG00000278242	0.00372558	18.11	2.37	ENSG00000189299	0.0591425
ENSG00000224189	0.0577346	ENSG00000082014	0.00954542	18.5	1.78	ENSG00000212216	0.00369826	20.33	1.12	ENSG00000260761	0.0550672
ENSG00000054179	0.0302692	ENSG00000166922	0.051608	19.2	2.62	ENSG00000224210	0.00299745	19.11	1.76	ENSG00000181617	0.0397675

## Sheet: TCGA-LUSC
DESeq2		Random Forests				Extreme Pseudo Sampling				Fold change
gene	survival p-value	gene	survival p-value	Average ranking	Std Dev ranking	gene	survival p-value	Average ranking	Std Dev ranking	gene	survival p-value
ENSG00000163072	0.89758	ENSG00000004776	0.425517	5.6	3.6	ENSG00000175826	0.851082	1	0	ENSG00000275877	1
ENSG00000149564	0.170568	ENSG00000244280	0.455057	5.2	3.01	ENSG00000120948	0.53972	2	0	ENSG00000228467	0.519706
ENSG00000168309	0.371588	ENSG00000162433	0.82552	6.7	3.43	ENSG00000108953	0.652061	3	0	ENSG00000279042	0.172534
ENSG00000170989	0.110305	ENSG00000184113	0.00145701	4	2.49	ENSG00000167193	0.930377	4	0	ENSG00000253898	0.652426
ENSG00000154133	0.0709233	ENSG00000105173	0.0198986	5.1	2.6	ENSG00000124356	0.768624	5	0	ENSG00000168757	0.97618
ENSG00000095370	0.0716267	ENSG00000225329	0.0118686	6	3.02	ENSG00000115661	0.706538	6	0	ENSG00000142515	0.658852
ENSG00000164741	0.0853023	ENSG00000136108	0.0124451	2.8	2.04	ENSG00000140157	0.67619	7	0	ENSG00000230631	0.635196
ENSG00000171658	0.000507498	ENSG00000198682	0.0129586	8.1	2.38	ENSG00000148331	0.31878	8	0	ENSG00000250360	0.698529
ENSG00000186994	0.000766425	ENSG00000224215	0.00536137	6.3	2.87	ENSG00000171735	0.621015	9	0	ENSG00000251705	0.569651
ENSG00000196754	0.000102633	ENSG00000171596	0.00268538	7.1	3.21	ENSG00000110768	0.231348	10	0	ENSG00000268964	0.201069
ENSG00000234281	6.19e-05	ENSG00000152128	0.00043502	10.5	2.32	ENSG00000135801	0.25549	11	0	ENSG00000201966	0.484085
ENSG00000112782	0.000185311	ENSG00000108622	0.000286232	10.7	1.57	ENSG00000148300	0.036457	12	0	ENSG00000280614	0.227362
ENSG00000139567	0.000107675	ENSG00000105991	0.00134784	15.6	2.27	ENSG00000214046	0.0260421	13	0	ENSG00000253877	0.227362
ENSG00000169744	0.000697431	ENSG00000173482	0.00133382	17.9	6.76	ENSG00000130749	0.0475664	14	0	ENSG00000207805	0.18387
ENSG00000136160	5.91e-05	ENSG00000168309	0.00417676	20	6.63	ENSG00000168066	0.0313486	15	0	ENSG00000258073	0.00369243
ENSG00000127329	5.91e-05	ENSG00000048740	0.00417676	17.6	3.53	ENSG00000162627	0.0529377	16	0	ENSG00000230159	0.020816
ENSG00000131097	0.000200816	ENSG00000140525	0.00423006	26.2	7.13	ENSG00000204344	0.095796	17	0	ENSG00000259639	0.0353798
ENSG00000131477	0.000116467	ENSG00000253177	0.00868543	24.6	8.34	ENSG00000183258	0.00375076	18	0	ENSG00000214107	0.000628778
ENSG00000235387	0.000105333	ENSG00000239697	0.00122942	21.4	6.95	ENSG00000143761	0.0179069	19	0	ENSG00000220948	0.000628778
ENSG00000164035	4.48e-05	ENSG00000095637	0.00118188	29.9	12.88	ENSG00000111850	0.00575509	20	0	ENSG00000259889	9.39421e-05

## Sheet: TCGA-PRAD
DESeq2		Random Forests				Extreme Pseudo Sampling				Fold change
gene	survival p-value	gene	survival p-value	Average ranking	Std Dev ranking	gene	survival p-value	Average ranking	Std Dev ranking	gene	survival p-value
ENSG00000124233	0.897127	ENSG00000162241	0.998052	1.4	1.26	ENSG00000259956	0.538755	3.44	3.17	ENSG00000144820	0.915329
ENSG00000167580	0.0673029	ENSG00000038274	0.665874	2.6	0.97	ENSG00000166189	0.153446	2.78	2.17	ENSG00000232080	0.915329
ENSG00000165376	0.317431	ENSG00000204370	0.805486	4.1	0.99	ENSG00000120948	0.425312	11.11	3.89	ENSG00000171501	0.987467
ENSG00000128040	0.368368	ENSG00000136444	0.0660098	3.6	1.35	ENSG00000165119	0.167348	9.22	6.16	ENSG00000075388	0.987467
ENSG00000237353	0.125304	ENSG00000143337	0.547536	3.3	0.95	ENSG00000167193	0.043004	5.44	3.17	ENSG00000204019	0.938205
ENSG00000188488	0.0984041	ENSG00000272732	0.324052	7	1.33	ENSG00000138375	0.0284608	13.44	5.05	ENSG00000145451	0.180136
ENSG00000170370	0.102764	ENSG00000244509	0.266567	8.5	1.18	ENSG00000122566	0.00574229	13.11	9.25	ENSG00000215397	0.180136
ENSG00000120068	0.0995197	ENSG00000163794	0.0623644	7.8	1.4	ENSG00000204344	0.00581025	2.22	1.64	ENSG00000250102	0.180136
ENSG00000171053	0.105054	ENSG00000010704	0.0186312	8.2	1.93	ENSG00000162227	0.00584797	22.22	14.6	ENSG00000223845	0.169355
ENSG00000104537	0.0245914	ENSG00000112992	0.0109952	8.7	1.25	ENSG00000115364	0.00646594	10.44	4.28	ENSG00000213401	1
ENSG00000159763	0.056005	ENSG00000160781	0.0186312	13.6	2.27	ENSG00000136819	0.00355492	12.67	6.78	ENSG00000146039	0.169355
ENSG00000229847	0.0358792	ENSG00000242125	0.00907593	11.5	1.08	ENSG00000140350	0.00421576	24.89	7.22	ENSG00000242366	0.116009
ENSG00000124157	0.0349879	ENSG00000132122	0.00865584	12.1	0.74	ENSG00000066427	0.00446375	5.22	1.92	ENSG00000227834	1
ENSG00000168389	0.0310038	ENSG00000155975	0.00908659	17.7	2.63	ENSG00000182944	0.00390496	20.56	7.09	ENSG00000120054	0.152502
ENSG00000164398	0.0283684	ENSG00000168993	0.0234959	18.3	2.67	ENSG00000040633	0.00417088	21.11	18.17	ENSG00000164363	0.134145
ENSG00000101977	0.0364501	ENSG00000234753	0.0471762	17.6	3.17	ENSG00000151923	0.00478535	8.56	3.97	ENSG00000281181	0.134145
ENSG00000091138	0.00681575	ENSG00000205913	0.0831868	15.9	3.18	ENSG00000088986	0.00483569	15.33	5.85	ENSG00000221867	0.129757
ENSG00000272732	0.0477734	ENSG00000228528	0.009461	18.7	3.3	ENSG00000130764	0.00502479	22.67	5.15	ENSG00000197172	0.126469
ENSG00000153822	0.0527061	ENSG00000181378	0.0068835	15.7	2.31	ENSG00000170445	0.00566688	25.44	13.5	ENSG00000227932	0.109111
ENSG00000127249	0.0488124	ENSG00000198791	0.000774763	26.1	3.87	ENSG00000108953	0.00469142	12.56	10.82	ENSG00000227674	0.116009

## Sheet: TCGA-COAD
DESeq2		Random Forests				Extreme Pseudo Sampling				Fold change
gene	survival p-value	gene	survival p-value	Average ranking	Std Dev ranking	gene	survival p-value	Average ranking	Std Dev ranking	gene	survival p-value
ENSG00000142959	0.328084	ENSG00000141668	0.96829	1	0	ENSG00000167193	0.102181	1	0	ENSG00000202187	0.299788
ENSG00000168748	0.326252	ENSG00000006007	0.74044	4.2	1.69	ENSG00000162227	0.338204	2.22	0.44	ENSG00000270470	0.299788
ENSG00000103375	0.447815	ENSG00000198759	0.600476	5.8	2.44	ENSG00000124356	0.339706	2.78	0.44	ENSG00000200184	0.200496
ENSG00000118777	0.825264	ENSG00000245694	0.716757	3.1	1.45	ENSG00000175826	0.0316614	4	0	ENSG00000207201	0.200496
ENSG00000203859	0.332161	ENSG00000142875	0.677413	3.5	0.85	ENSG00000078369	0.00541955	5	0	ENSG00000228073	0.174998
ENSG00000133742	0.355233	ENSG00000136436	0.0559291	4.8	1.62	ENSG00000116198	0.0245842	6.56	0.53	ENSG00000207322	0.174998
ENSG00000183034	0.43271	ENSG00000250722	0.146082	8.3	2.5	ENSG00000166189	0.00651084	6.44	0.53	ENSG00000170848	0.0861732
ENSG00000172689	0.187706	ENSG00000166869	0.00891188	14.9	9.75	ENSG00000165119	0.0110682	8	0	ENSG00000235880	0.0568683
ENSG00000240498	0.272814	ENSG00000158467	0.00691518	10.5	3.87	ENSG00000099783	0.00341768	9	0	ENSG00000234886	0.0568683
ENSG00000202198	0.150871	ENSG00000184575	0.000807287	14.4	5.13	ENSG00000136819	0.000220891	10	0	ENSG00000238554	0.0798926
ENSG00000044012	0.0353634	ENSG00000164283	0.0062448	18.7	8.69	ENSG00000204344	0.00724087	12.11	0.6	ENSG00000249175	0.0883848
ENSG00000016602	0.0905821	ENSG00000178537	0.00283498	24.9	8.33	ENSG00000122566	0.0110905	11.11	0.33	ENSG00000259600	0.115707
ENSG00000174358	0.167866	ENSG00000263400	0.00692799	11.9	3.41	ENSG00000214046	0.00301154	13.56	1.01	ENSG00000201291	0.115707
ENSG00000250722	0.0101282	ENSG00000110090	0.00127833	11.7	4.19	ENSG00000259956	0.00121693	14.78	1.09	ENSG00000200903	0.115707
ENSG00000162461	0.00124259	ENSG00000125648	0.000753414	14.4	4.09	ENSG00000140350	0.000522883	14.44	1.13	ENSG00000278215	0.0440741
ENSG00000104267	1.46e-05	ENSG00000225335	0.00108198	15.2	5.59	ENSG00000055070	0.00124391	15	1.32	ENSG00000254278	0.0440741
ENSG00000187783	4.06e-05	ENSG00000105948	0.00123568	21.2	8.48	ENSG00000071626	0.000900626	17.33	0.71	ENSG00000231924	0.0252853
ENSG00000163815	1.08e-06	ENSG00000154274	0.00195951	15.5	5.62	ENSG00000107829	0.0994655	20.11	1.05	ENSG00000237849	0.0103024
ENSG00000186198	1.15e-05	ENSG00000141391	0.00157373	32.2	9.26	ENSG00000120948	0.00106248	19.67	1.41	ENSG00000243130	0.0363796
ENSG00000182271	1.18e-05	ENSG00000184544	0.000397542	21.7	6.78	ENSG00000175283	0.000518443	18.44	1.24	ENSG00000200176	0.030699

## Sheet: TCGA-STAD
DESeq2		Random Forests				Extreme Pseudo Sampling				Fold change
gene	survival p-value	gene	survival p-value	Average ranking	Std Dev ranking	gene	survival p-value	Average ranking	Std Dev ranking	gene	survival p-value
ENSG00000170835	0.629078	ENSG00000057657	0.113463	1.1	0.32	ENSG00000120948	0.290098	12.33	28.86	ENSG00000143536	1
ENSG00000204832	0.355265	ENSG00000179523	0.49985	1.9	0.32	ENSG00000138107	0.150228	31.33	83.93	ENSG00000170477	0.148198
ENSG00000130294	0.615805	ENSG00000158517	0.573951	8.6	4.45	ENSG00000136819	0.0217439	227.33	602.23	ENSG00000147381	0.352583
ENSG00000227066	0.514521	ENSG00000130202	0.403764	6.3	3.16	ENSG00000153187	0.0861111	74.78	194.39	ENSG00000234262	0.330699
ENSG00000250920	0.227196	ENSG00000128203	0.0488458	8.7	2.71	ENSG00000089280	0.287803	33.11	69.08	ENSG00000185873	0.18267
ENSG00000168243	0.105255	ENSG00000237188	0.144905	8	2.67	ENSG00000166189	0.178107	66.33	127.15	ENSG00000203786	0.0569428
ENSG00000260903	0.0466842	ENSG00000248531	0.373159	7.1	2.64	ENSG00000167193	0.146912	19.89	26.52	ENSG00000229967	0.052806
ENSG00000167244	0.06347	ENSG00000274265	0.235161	14	3.65	ENSG00000113141	0.140766	82.56	151.09	ENSG00000125780	0.119199
ENSG00000188257	0.0656494	ENSG00000151445	0.303577	6.3	3.06	ENSG00000115317	0.129405	57.78	158.73	ENSG00000204544	0.00618042
ENSG00000187122	0.0350527	ENSG00000249668	0.132157	11.8	3.58	ENSG00000122566	0.00685173	19.44	7.54	ENSG00000250026	0.0416969
ENSG00000100167	0.130847	ENSG00000273783	0.251991	5.4	2.8	ENSG00000259956	0.0167971	40.89	9.51	ENSG00000198183	0.0416969
ENSG00000130600	0.26697	ENSG00000229875	0.259665	14.3	2.83	ENSG00000161920	0.00193391	141.22	292.82	ENSG00000260402	0.0670876
ENSG00000089199	0.327525	ENSG00000183207	0.0362632	14.6	2.55	ENSG00000175283	0.00311489	143.33	202.55	ENSG00000178690	0.00184945
ENSG00000156414	0.265998	ENSG00000175322	0.00279216	10.9	2.02	ENSG00000071626	0.0022185	76.78	133.53	ENSG00000126233	0.000297644
ENSG00000171102	0.13055	ENSG00000213400	0.000626207	18.9	3.98	ENSG00000175826	0.00767469	29.33	47.87	ENSG00000170423	0.00168489
ENSG00000161905	0.082421	ENSG00000166326	0.000675819	6.9	4.23	ENSG00000137996	0.00101163	182.89	419.27	ENSG00000212900	0.0139572
ENSG00000261780	0.0326102	ENSG00000223722	0.000491994	14.1	3.78	ENSG00000155229	0.0155235	16.12	5.49	ENSG00000233342	0.174018
ENSG00000248360	0.0297474	ENSG00000274068	0.000346101	24.4	6.08	ENSG00000078369	0.0018104	37.38	57.41	ENSG00000183347	0.106997
ENSG00000131203	0.130441	ENSG00000130822	0.000141304	22.8	6.41	ENSG00000198917	0.0014154	211.22	411.2	ENSG00000163209	5.701e-05
ENSG00000137392	0.074003	ENSG00000219392	0.00159807	20.8	3.46	ENSG00000055070	0.00579714	92.33	64.08	ENSG00000214711	0.000126806

[truncated: 2 more sheets: TCGA-LIHC, TCGA-KIRP]
