# Supplementary material for: Using Supervised Learning Methods for Gene Selection in RNA-Seq Case-Control Studies
Source: Front Genet. 2018 Aug 3;9:297. doi: 10.3389/fgene.2018.00297 (PMC6085558; doi:10.3389/fgene.2018.00297)
Supplement: Supplementary Table 2 — Gene rankings obtained with the 2 proposed methods. [file Table_2.XLSX]

## Sheet: TCGA-BRCA
Random Forests	Extreme Pseudo Sampling
ENSG00000123607	ENSG00000120948
ENSG00000164659	ENSG00000259956
ENSG00000236996	ENSG00000166189
ENSG00000265458	ENSG00000078369
ENSG00000226153	ENSG00000162227
ENSG00000132356	ENSG00000092199
ENSG00000240050	ENSG00000071626
ENSG00000258560	ENSG00000175826
ENSG00000134369	ENSG00000058600
ENSG00000279532	ENSG00000177479
ENSG00000149201	ENSG00000198081
ENSG00000163331	ENSG00000153187
ENSG00000235440	ENSG00000176783
ENSG00000234369	ENSG00000108963
ENSG00000263006	ENSG00000167193
ENSG00000244692	ENSG00000115947
ENSG00000279841	ENSG00000121774
ENSG00000237317	ENSG00000136819
ENSG00000240541	ENSG00000124535
ENSG00000148219	ENSG00000166133
ENSG00000175556	ENSG00000143761
ENSG00000035720	ENSG00000151923
ENSG00000262952	ENSG00000142751
ENSG00000274808	ENSG00000099783
ENSG00000133808	ENSG00000161547
ENSG00000259876	ENSG00000198746
ENSG00000170004	ENSG00000105248
ENSG00000273866	ENSG00000172273
ENSG00000267766	ENSG00000175283
ENSG00000167074	ENSG00000047056
ENSG00000237232	ENSG00000114956
ENSG00000258677	ENSG00000170584
ENSG00000166352	ENSG00000077312
ENSG00000168615	ENSG00000167112
ENSG00000243742	ENSG00000138375
ENSG00000235084	ENSG00000204344
ENSG00000114544	ENSG00000214046
ENSG00000227258	ENSG00000135317
ENSG00000118503	ENSG00000087087
ENSG00000100312	ENSG00000197417
ENSG00000119950	ENSG00000163938
ENSG00000277775	ENSG00000198912
ENSG00000231690	ENSG00000169564
ENSG00000253327	ENSG00000055917
ENSG00000280208	ENSG00000163867
ENSG00000149403	ENSG00000174238
ENSG00000253388	ENSG00000162851
ENSG00000144559	ENSG00000187514
ENSG00000214832	ENSG00000104969
ENSG00000275373	ENSG00000104131
ENSG00000118961	ENSG00000108953
ENSG00000170819	ENSG00000182944
ENSG00000160213	ENSG00000198218
ENSG00000188933	ENSG00000136710
ENSG00000135447	ENSG00000184056
ENSG00000254485	ENSG00000171735
ENSG00000264673	ENSG00000141873
ENSG00000279168	ENSG00000011304
ENSG00000239323	ENSG00000120656
ENSG00000232519	ENSG00000161920
ENSG00000181449	ENSG00000090487
ENSG00000230845	ENSG00000060339
ENSG00000275560	ENSG00000008130
ENSG00000235271	ENSG00000185453
ENSG00000162413	ENSG00000115211
ENSG00000249917	ENSG00000169612
ENSG00000164112	ENSG00000196363
ENSG00000252782	ENSG00000123064
ENSG00000169495	ENSG00000163481
ENSG00000100665	ENSG00000170445
ENSG00000091947	ENSG00000129255
ENSG00000261243	ENSG00000150433
ENSG00000229409	ENSG00000178952
ENSG00000012822	ENSG00000135624
ENSG00000266129	ENSG00000066427
ENSG00000237927	ENSG00000204599
ENSG00000272564	ENSG00000142507
ENSG00000184014	ENSG00000147099
ENSG00000236390	ENSG00000105321
ENSG00000237650	ENSG00000107829
ENSG00000170144	ENSG00000079246
ENSG00000254866	ENSG00000107874
ENSG00000277619	ENSG00000196655
ENSG00000256981	ENSG00000145982
ENSG00000280080	ENSG00000171853
ENSG00000266865	ENSG00000103342
ENSG00000279406	ENSG00000015676
ENSG00000205325	ENSG00000138107
ENSG00000199347	ENSG00000112081
ENSG00000270832	ENSG00000184863
ENSG00000187821	ENSG00000116198
ENSG00000113387	ENSG00000138385
ENSG00000185651	ENSG00000172053
ENSG00000116120	ENSG00000109919
ENSG00000261868	ENSG00000167721
ENSG00000099992	ENSG00000214753
ENSG00000112592	ENSG00000116288
ENSG00000100206	ENSG00000239306
ENSG00000264119	ENSG00000130714
ENSG00000166503	ENSG00000140350
ENSG00000166035	ENSG00000067365
ENSG00000110429	ENSG00000143862
ENSG00000231901	ENSG00000155729
ENSG00000163673	ENSG00000115317
ENSG00000133466	ENSG00000111361
ENSG00000234832	ENSG00000162222
ENSG00000273289	ENSG00000108559
ENSG00000275785	ENSG00000100395
ENSG00000171094	ENSG00000119953
ENSG00000172262	ENSG00000185359
ENSG00000225899	ENSG00000170631
ENSG00000101052	ENSG00000116353
ENSG00000278493	ENSG00000129245
ENSG00000242199	ENSG00000184009
ENSG00000204851	ENSG00000213672
ENSG00000196743	ENSG00000100271
ENSG00000138622	ENSG00000170296
ENSG00000224790	ENSG00000134330
ENSG00000232233	ENSG00000157895
ENSG00000272950	ENSG00000130921
ENSG00000198822	ENSG00000100568
ENSG00000255478	ENSG00000109917
ENSG00000269997	ENSG00000196453
ENSG00000159399	ENSG00000003509
ENSG00000179750	ENSG00000132361
ENSG00000188199	ENSG00000130749
ENSG00000228481	ENSG00000167965
ENSG00000229453	ENSG00000152795
ENSG00000114771	ENSG00000278615
ENSG00000118242	ENSG00000164615
ENSG00000100650	ENSG00000242485
ENSG00000214820	ENSG00000174840
ENSG00000237548	ENSG00000144567
ENSG00000254507	ENSG00000108523
ENSG00000235609	ENSG00000204713
ENSG00000101557	ENSG00000086232
ENSG00000138175	ENSG00000119979
ENSG00000076356	ENSG00000124356
ENSG00000280369	ENSG00000179632
ENSG00000233680	ENSG00000006530
ENSG00000213128	ENSG00000175470
ENSG00000174990	ENSG00000089022
ENSG00000260810	ENSG00000162441
ENSG00000225492	ENSG00000137275
ENSG00000273375	ENSG00000135801
ENSG00000272081	ENSG00000136271
ENSG00000213290	ENSG00000168066
ENSG00000180900	ENSG00000114978
ENSG00000222915	ENSG00000130764
ENSG00000196834	ENSG00000119487
ENSG00000145358	ENSG00000137656
ENSG00000010810	ENSG00000179562
ENSG00000158109	ENSG00000182149
ENSG00000271366	ENSG00000171720
ENSG00000186470	ENSG00000230124
ENSG00000237357	ENSG00000100711
ENSG00000070371	ENSG00000198925
ENSG00000279453	ENSG00000087088
ENSG00000262412	ENSG00000168395
ENSG00000256947	ENSG00000150316
ENSG00000260777	ENSG00000196422
ENSG00000116273	ENSG00000102390
ENSG00000126261	ENSG00000158109
ENSG00000249492	ENSG00000115364
ENSG00000175697	ENSG00000176108
ENSG00000275437	ENSG00000022840
ENSG00000275227	ENSG00000116350
ENSG00000170876	ENSG00000105700
ENSG00000225929	ENSG00000180822
ENSG00000226068	ENSG00000184924
ENSG00000250600	ENSG00000257218
ENSG00000066651	ENSG00000198917
ENSG00000260438	ENSG00000157637
ENSG00000271815	ENSG00000117133
ENSG00000244380	ENSG00000140988
ENSG00000118849	ENSG00000155256
ENSG00000163002	ENSG00000111850
ENSG00000256633	ENSG00000141858
ENSG00000251320	ENSG00000165119
ENSG00000265408	ENSG00000114993
ENSG00000260773	ENSG00000159593
ENSG00000254548	ENSG00000168887
ENSG00000146216	ENSG00000185163
ENSG00000262294	ENSG00000162419
ENSG00000186743	ENSG00000188986
ENSG00000237711	ENSG00000120029
ENSG00000178996	ENSG00000169981
ENSG00000145545	ENSG00000123144
ENSG00000198133	ENSG00000108518
ENSG00000092445	ENSG00000111737
ENSG00000280262	ENSG00000162613
ENSG00000100425	ENSG00000188315
ENSG00000183807	ENSG00000053372
ENSG00000272034	ENSG00000204843
ENSG00000277035	ENSG00000096746
ENSG00000236098	ENSG00000155229
ENSG00000237888	ENSG00000142686
ENSG00000273763	ENSG00000007341
ENSG00000237214	ENSG00000138175
ENSG00000260625	ENSG00000171307
ENSG00000196689	ENSG00000110768
ENSG00000164751	ENSG00000160993
ENSG00000257526	ENSG00000137996
ENSG00000278505	ENSG00000143971
ENSG00000256824	ENSG00000132467
ENSG00000119938	ENSG00000055070
ENSG00000138663	ENSG00000124380
ENSG00000101977	ENSG00000160783
ENSG00000196387	ENSG00000044115
ENSG00000273542	ENSG00000108424
ENSG00000164754	ENSG00000160799
ENSG00000237672	ENSG00000128973
ENSG00000212205	ENSG00000126945
ENSG00000136867	ENSG00000204231
ENSG00000280214	ENSG00000176087
ENSG00000225039	ENSG00000184209
ENSG00000227730	ENSG00000162384
ENSG00000269176	ENSG00000215041
ENSG00000263400	ENSG00000156973
ENSG00000102317	ENSG00000186501
ENSG00000276147	ENSG00000116459
ENSG00000149089	ENSG00000112592
ENSG00000213432	ENSG00000143553
ENSG00000198742	ENSG00000160075
ENSG00000198252	ENSG00000127054
ENSG00000271991	ENSG00000205531
ENSG00000236809	ENSG00000133612
ENSG00000247728	ENSG00000146574
ENSG00000242540	ENSG00000107816
ENSG00000237073	ENSG00000188725
ENSG00000269696	ENSG00000105583
ENSG00000180155	ENSG00000055950
ENSG00000232850	ENSG00000149823
ENSG00000269288	ENSG00000159592
ENSG00000104808	ENSG00000143319
ENSG00000204086	ENSG00000140157
ENSG00000161381	ENSG00000143294
ENSG00000265727	ENSG00000170085
ENSG00000145088	ENSG00000184903
ENSG00000271133	ENSG00000185504
ENSG00000234367	ENSG00000127837
ENSG00000226604	ENSG00000146963
ENSG00000136682	ENSG00000107929
ENSG00000255448	ENSG00000183605
ENSG00000171951	ENSG00000173163
ENSG00000253692	ENSG00000106638
ENSG00000169258	ENSG00000075292
ENSG00000257671	ENSG00000151532
ENSG00000168634	ENSG00000089053
ENSG00000103423	ENSG00000163634
ENSG00000162702	ENSG00000125449
ENSG00000147804	ENSG00000183726
ENSG00000241106	ENSG00000122386
ENSG00000137474	ENSG00000113141
ENSG00000119203	ENSG00000100083
ENSG00000146729	ENSG00000176386
ENSG00000258910	ENSG00000124383
ENSG00000212207	ENSG00000115661
ENSG00000196150	ENSG00000177963
ENSG00000167046	ENSG00000189266
ENSG00000226101	ENSG00000204438
ENSG00000244267	ENSG00000011295
ENSG00000262959	ENSG00000103035
ENSG00000241868	ENSG00000110011
ENSG00000249271	ENSG00000147140
ENSG00000172006	ENSG00000113269
ENSG00000197586	ENSG00000106346
ENSG00000273394	ENSG00000084623
ENSG00000126545	ENSG00000087269
ENSG00000251706	ENSG00000028310
ENSG00000229160	ENSG00000188428
ENSG00000132003	ENSG00000170855
ENSG00000277247	ENSG00000138363
ENSG00000183022	ENSG00000168118
ENSG00000170142	ENSG00000267080
ENSG00000246223	ENSG00000144043
ENSG00000205765	ENSG00000136827
ENSG00000136936	ENSG00000057757
ENSG00000089693	ENSG00000169609
ENSG00000138750	ENSG00000105701
ENSG00000143158	ENSG00000111786
ENSG00000253457	ENSG00000151353
ENSG00000270951	ENSG00000163138
ENSG00000215246	ENSG00000107404
ENSG00000277157	ENSG00000101216
ENSG00000137210	ENSG00000107521
ENSG00000270872	ENSG00000146007
ENSG00000235677	ENSG00000062194
ENSG00000171522	ENSG00000163832
ENSG00000281903	ENSG00000115053
ENSG00000181885	ENSG00000173327
ENSG00000207438	ENSG00000139719
ENSG00000172794	ENSG00000170142
ENSG00000150782	ENSG00000163468
ENSG00000137752	ENSG00000139405
ENSG00000101188	ENSG00000187742
ENSG00000270058	ENSG00000147164
ENSG00000175946	ENSG00000143612
ENSG00000203441	ENSG00000111229
ENSG00000178573	ENSG00000105705
ENSG00000234174	ENSG00000119242
ENSG00000250237	ENSG00000148399
ENSG00000198183	ENSG00000170860
ENSG00000073060	ENSG00000238227
ENSG00000169783	ENSG00000185122
ENSG00000144362	ENSG00000108509
ENSG00000221406	ENSG00000040633
ENSG00000162999	ENSG00000095485
ENSG00000163945	ENSG00000183258
ENSG00000185664	ENSG00000148331
ENSG00000159714	ENSG00000183751
ENSG00000171357	ENSG00000122566
ENSG00000205879	ENSG00000115875
ENSG00000070476	ENSG00000111011
ENSG00000260918	ENSG00000147439
ENSG00000232969	ENSG00000117419
ENSG00000272086	ENSG00000100802
ENSG00000247708	ENSG00000122687
ENSG00000254028	ENSG00000197362
ENSG00000247970	ENSG00000135334
ENSG00000164089	ENSG00000155463
ENSG00000225017	ENSG00000010165
ENSG00000162614	ENSG00000167491
ENSG00000162745	ENSG00000165629
ENSG00000253846	ENSG00000270647
ENSG00000259458	ENSG00000116489
ENSG00000231170	ENSG00000186532
ENSG00000141371	ENSG00000135482
ENSG00000182326	ENSG00000173039
ENSG00000087085	ENSG00000160633
ENSG00000227813	ENSG00000248049
ENSG00000270558	ENSG00000033011
ENSG00000278979	ENSG00000087365
ENSG00000154781	ENSG00000116809
ENSG00000078401	ENSG00000115307
ENSG00000251556	ENSG00000146282
ENSG00000199030	ENSG00000110880
ENSG00000279319	ENSG00000115289
ENSG00000224292	ENSG00000109519
ENSG00000118407	ENSG00000167674
ENSG00000054118	ENSG00000141646
ENSG00000262516	ENSG00000144580
ENSG00000279390	ENSG00000170144
ENSG00000198466	ENSG00000103932
ENSG00000234428	ENSG00000107959
ENSG00000171848	ENSG00000196642
ENSG00000226828	ENSG00000258315
ENSG00000254812	ENSG00000159479
ENSG00000219133	ENSG00000185085
ENSG00000261997	ENSG00000155363
ENSG00000200719	ENSG00000243317
ENSG00000233334	ENSG00000111843
ENSG00000196358	ENSG00000161956
ENSG00000198246	ENSG00000143569
ENSG00000248677	ENSG00000130713
ENSG00000033170	ENSG00000100353
ENSG00000226203	ENSG00000112078
ENSG00000234005	ENSG00000136450
ENSG00000226609	ENSG00000092931
ENSG00000207357	ENSG00000103126
ENSG00000233338	ENSG00000089234
ENSG00000238300	ENSG00000120705
ENSG00000134330	ENSG00000181991
ENSG00000164114	ENSG00000121964
ENSG00000233921	ENSG00000204569
ENSG00000198354	ENSG00000135486
ENSG00000270244	ENSG00000162961
ENSG00000261168	ENSG00000170043
ENSG00000125651	ENSG00000166169
ENSG00000116793	ENSG00000137185
ENSG00000100410	ENSG00000145912
ENSG00000133863	ENSG00000116560
ENSG00000279265	ENSG00000149932
ENSG00000008196	ENSG00000166337
ENSG00000275198	ENSG00000136146
ENSG00000253660	ENSG00000107625
ENSG00000270317	ENSG00000168002
ENSG00000142227	ENSG00000115234
ENSG00000237109	ENSG00000167986
ENSG00000250062	ENSG00000227500
ENSG00000228623	ENSG00000066044
ENSG00000258730	ENSG00000126814
ENSG00000266261	ENSG00000100632
ENSG00000100968	ENSG00000074319
ENSG00000253738	ENSG00000064703
ENSG00000033327	ENSG00000155636
ENSG00000100519	ENSG00000130717
ENSG00000247828	ENSG00000049167
ENSG00000261040	ENSG00000167842
ENSG00000252641	ENSG00000153015
ENSG00000229502	ENSG00000153574
ENSG00000234465	ENSG00000117597
ENSG00000161643	ENSG00000143740
ENSG00000266953	ENSG00000125656
ENSG00000182612	ENSG00000168288
ENSG00000213071	ENSG00000102974
ENSG00000196576	ENSG00000138668
ENSG00000175356	ENSG00000065135
ENSG00000275029	ENSG00000131475
ENSG00000255384	ENSG00000197713
ENSG00000188452	ENSG00000088986
ENSG00000228031	ENSG00000172171
ENSG00000275451	ENSG00000092330
ENSG00000257042	ENSG00000135999
ENSG00000270996	ENSG00000009335
ENSG00000008130	ENSG00000122557
ENSG00000182923	ENSG00000167257
ENSG00000250934	ENSG00000166135
ENSG00000170161	ENSG00000130772
ENSG00000157064	ENSG00000160679
ENSG00000243650	ENSG00000090273
ENSG00000226443	ENSG00000163463
ENSG00000227243	ENSG00000155542
ENSG00000105889	ENSG00000204498
ENSG00000188488	ENSG00000178971
ENSG00000060303	ENSG00000092094
ENSG00000227911	ENSG00000129197
ENSG00000267279	ENSG00000143207
ENSG00000254566	ENSG00000113851
ENSG00000257905	ENSG00000136908
ENSG00000117118	ENSG00000185730
ENSG00000273342	ENSG00000148840
ENSG00000234452	ENSG00000185475
ENSG00000254929	ENSG00000013306
ENSG00000248840	ENSG00000128654
ENSG00000233607	ENSG00000175707
ENSG00000179604	ENSG00000132153
ENSG00000163596	ENSG00000213639
ENSG00000265060	ENSG00000116863
ENSG00000174306	ENSG00000112763
ENSG00000164520	ENSG00000112679
ENSG00000257165	ENSG00000065615
ENSG00000154654	ENSG00000143093
ENSG00000199325	ENSG00000072849
ENSG00000007968	ENSG00000278311
ENSG00000130055	ENSG00000142166
ENSG00000279159	ENSG00000108528
ENSG00000122711	ENSG00000132382
ENSG00000144580	ENSG00000205937
ENSG00000250635	ENSG00000180329
ENSG00000261335	ENSG00000100348
ENSG00000268173	ENSG00000106628
ENSG00000273294	ENSG00000133275
ENSG00000230274	ENSG00000172939
ENSG00000138107	ENSG00000116213
ENSG00000270325	ENSG00000114383
ENSG00000120498	ENSG00000160087
ENSG00000152229	ENSG00000187147
ENSG00000273213	ENSG00000177971
ENSG00000221676	ENSG00000171861
ENSG00000256361	ENSG00000166261
ENSG00000279881	ENSG00000228474
ENSG00000253695	ENSG00000141522
ENSG00000168830	ENSG00000170633
ENSG00000244734	ENSG00000247077
ENSG00000135617	ENSG00000166024
ENSG00000073578	ENSG00000135924
ENSG00000227192	ENSG00000154114
ENSG00000244004	ENSG00000137411
ENSG00000107859	ENSG00000165512
ENSG00000232259	ENSG00000173264
ENSG00000202533	ENSG00000083896
ENSG00000231770	ENSG00000005302
ENSG00000206627	ENSG00000129932
ENSG00000236559	ENSG00000214941
ENSG00000134882	ENSG00000142864
ENSG00000182362	ENSG00000146576
ENSG00000078295	ENSG00000169727
ENSG00000262050	ENSG00000105968
ENSG00000226253	ENSG00000175279
ENSG00000214073	ENSG00000145833
ENSG00000270689	ENSG00000177370
ENSG00000253833	ENSG00000223501
ENSG00000235805	ENSG00000183340
ENSG00000261886	ENSG00000162813
ENSG00000227578	ENSG00000146109
ENSG00000114200	ENSG00000138621
ENSG00000215032	ENSG00000067704
ENSG00000224050	ENSG00000123545
ENSG00000235578	ENSG00000171953
ENSG00000258857	ENSG00000177733
ENSG00000272009	ENSG00000136813
ENSG00000264659	ENSG00000144591
ENSG00000204525	ENSG00000143321
ENSG00000166133	ENSG00000116786
ENSG00000239774	ENSG00000075856
ENSG00000269019	ENSG00000082898
ENSG00000262920	ENSG00000157045
ENSG00000250622	ENSG00000106682
ENSG00000232104	ENSG00000071127
ENSG00000135414	ENSG00000197226
ENSG00000267530	ENSG00000120333
ENSG00000165325	ENSG00000227057
ENSG00000131398	ENSG00000147274
ENSG00000242894	ENSG00000113648
ENSG00000099937	ENSG00000136045
ENSG00000261135	ENSG00000160445
ENSG00000197816	ENSG00000174748
ENSG00000200708	ENSG00000103415
ENSG00000117360	ENSG00000119812
ENSG00000268894	ENSG00000112855
ENSG00000196756	ENSG00000167118
ENSG00000273259	ENSG00000134440
ENSG00000215841	ENSG00000100575
ENSG00000199536	ENSG00000166788
ENSG00000159403	ENSG00000184857
ENSG00000235295	ENSG00000060069
ENSG00000280913	ENSG00000014919
ENSG00000224354	ENSG00000168092
ENSG00000258279	ENSG00000106028
ENSG00000279086	ENSG00000105229
ENSG00000204740	ENSG00000119421
ENSG00000239553	ENSG00000111832
ENSG00000079689	ENSG00000196812
ENSG00000272864	ENSG00000025770
ENSG00000240776	ENSG00000122406
ENSG00000264007	ENSG00000126214
ENSG00000268869	ENSG00000170619
ENSG00000106560	ENSG00000137343
ENSG00000160200	ENSG00000173757
ENSG00000204580	ENSG00000033030
ENSG00000271543	ENSG00000179950
ENSG00000217447	ENSG00000169398
ENSG00000168081	ENSG00000152404
ENSG00000232591	ENSG00000122692
ENSG00000211885	ENSG00000185787
ENSG00000211799	ENSG00000136940
ENSG00000234509	ENSG00000004779
ENSG00000272324	ENSG00000128245
ENSG00000196776	ENSG00000170348
ENSG00000204514	ENSG00000015171
ENSG00000139722	ENSG00000108312
ENSG00000213540	ENSG00000143570
ENSG00000180535	ENSG00000146909
ENSG00000196924	ENSG00000156374
ENSG00000173085	ENSG00000100220
ENSG00000226627	ENSG00000130520
ENSG00000099337	ENSG00000137871
ENSG00000258613	ENSG00000105254
ENSG00000172828	ENSG00000038532
ENSG00000259685	ENSG00000163466
ENSG00000279155	ENSG00000106459
ENSG00000029639	ENSG00000143322
ENSG00000165501	ENSG00000234127
ENSG00000254521	ENSG00000162585
ENSG00000279013	ENSG00000134684
ENSG00000166002	ENSG00000114767
ENSG00000277977	ENSG00000152464
ENSG00000124103	ENSG00000166716
ENSG00000234152	ENSG00000185344
ENSG00000258378	ENSG00000052749
ENSG00000230185	ENSG00000070366
ENSG00000260941	ENSG00000166037
ENSG00000242431	ENSG00000105939
ENSG00000257038	ENSG00000174915
ENSG00000254856	ENSG00000119650
ENSG00000260148	ENSG00000060688
ENSG00000166387	ENSG00000224870
ENSG00000226125	ENSG00000100836
ENSG00000259517	ENSG00000111642
ENSG00000213625	ENSG00000072401
ENSG00000236928	ENSG00000148498
ENSG00000215009	ENSG00000031823
ENSG00000215409	ENSG00000198952
ENSG00000135124	ENSG00000172936
ENSG00000162434	ENSG00000130254
ENSG00000133794	ENSG00000170265
ENSG00000260439	ENSG00000117481
ENSG00000230804	ENSG00000174231
ENSG00000140543	ENSG00000144021
ENSG00000234682	ENSG00000014824
ENSG00000102265	ENSG00000152942
ENSG00000269834	ENSG00000168826
ENSG00000161036	ENSG00000068745
ENSG00000224051	ENSG00000138069
ENSG00000205041	ENSG00000182952
ENSG00000214070	ENSG00000134308
ENSG00000225076	ENSG00000135297
ENSG00000265246	ENSG00000075336
ENSG00000275111	ENSG00000168385
ENSG00000261192	ENSG00000119335
ENSG00000198496	ENSG00000071994
ENSG00000179314	ENSG00000135845
ENSG00000237674	ENSG00000132376
ENSG00000011083	ENSG00000102309
ENSG00000272626	ENSG00000067560
ENSG00000261434	ENSG00000135930
ENSG00000134258	ENSG00000259431
ENSG00000225335	ENSG00000118181
ENSG00000261644	ENSG00000263465
ENSG00000108950	ENSG00000135336
ENSG00000185905	ENSG00000136247
ENSG00000235776	ENSG00000214087
ENSG00000079950	ENSG00000148296
ENSG00000239942	ENSG00000204923
ENSG00000149948	ENSG00000134375
ENSG00000258181	ENSG00000186716
ENSG00000230530	ENSG00000172046
ENSG00000113368	ENSG00000115677
ENSG00000256098	ENSG00000189077
ENSG00000064886	ENSG00000158796
ENSG00000258655	ENSG00000162191
ENSG00000164129	ENSG00000125835
ENSG00000167077	ENSG00000065029
ENSG00000168256	ENSG00000197223
ENSG00000135604	ENSG00000116120
ENSG00000137204	ENSG00000172977
ENSG00000188883	ENSG00000170310
ENSG00000125999	ENSG00000112983
ENSG00000281162	ENSG00000151304
ENSG00000158104	ENSG00000115204
ENSG00000176183	ENSG00000103495
ENSG00000136436	ENSG00000100813
ENSG00000019582	ENSG00000198000
ENSG00000198892	ENSG00000152684
ENSG00000271917	ENSG00000118260
ENSG00000236567	ENSG00000011454
ENSG00000234030	ENSG00000272047
ENSG00000181741	ENSG00000075624
ENSG00000224596	ENSG00000166847
ENSG00000170523	ENSG00000178397
ENSG00000264572	ENSG00000204316
ENSG00000205364	ENSG00000069329
ENSG00000225704	ENSG00000198034
ENSG00000170581	ENSG00000214706
ENSG00000260084	ENSG00000135900
ENSG00000066405	ENSG00000104388
ENSG00000113327	ENSG00000188636
ENSG00000136319	ENSG00000116906
ENSG00000117595	ENSG00000157954
ENSG00000143869	ENSG00000137200
ENSG00000243094	ENSG00000185722
ENSG00000258951	ENSG00000184787
ENSG00000229519	ENSG00000099364
ENSG00000160182	ENSG00000256053
ENSG00000147679	ENSG00000132388
ENSG00000251000	ENSG00000227372
ENSG00000246451	ENSG00000140694
ENSG00000231106	ENSG00000150776
ENSG00000281333	ENSG00000160695
ENSG00000121957	ENSG00000117395
ENSG00000258428	ENSG00000185024
ENSG00000163909	ENSG00000186468
ENSG00000272620	ENSG00000105576
ENSG00000279433	ENSG00000134452
ENSG00000227372	ENSG00000175931
ENSG00000128739	ENSG00000163684
ENSG00000226523	ENSG00000061936
ENSG00000268061	ENSG00000119682
ENSG00000258780	ENSG00000168802
ENSG00000266368	ENSG00000049541
ENSG00000200013	ENSG00000165934
ENSG00000100003	ENSG00000161970
ENSG00000187556	ENSG00000213341
ENSG00000232682	ENSG00000119777
ENSG00000177733	ENSG00000177352
ENSG00000180438	ENSG00000189046
ENSG00000005156	ENSG00000142784
ENSG00000255355	ENSG00000134186
ENSG00000250343	ENSG00000125485
ENSG00000279476	ENSG00000108883
ENSG00000187166	ENSG00000143742
ENSG00000237614	ENSG00000163479
ENSG00000272398	ENSG00000117543
ENSG00000075415	ENSG00000132478
ENSG00000235050	ENSG00000148153
ENSG00000250418	ENSG00000197451
ENSG00000179603	ENSG00000197785
ENSG00000238116	ENSG00000090432
ENSG00000225308	ENSG00000068028
ENSG00000223820	ENSG00000241343
ENSG00000242616	ENSG00000104824
ENSG00000207729	ENSG00000117408
ENSG00000203395	ENSG00000117614
ENSG00000270362	ENSG00000166484
ENSG00000026652	ENSG00000178585
ENSG00000268079	ENSG00000119392
ENSG00000170468	ENSG00000076242
ENSG00000176046	ENSG00000179364
ENSG00000273628	ENSG00000143624
ENSG00000255439	ENSG00000178028
ENSG00000149231	ENSG00000134046
ENSG00000205090	ENSG00000162980
ENSG00000171102	ENSG00000055130
ENSG00000067167	ENSG00000100426
ENSG00000143171	ENSG00000104472
ENSG00000216854	ENSG00000081177
ENSG00000267058	ENSG00000143353
ENSG00000227139	ENSG00000125944
ENSG00000171989	ENSG00000155827
ENSG00000244509	ENSG00000089280
ENSG00000226241	ENSG00000149761
ENSG00000279036	ENSG00000080802
ENSG00000137098	ENSG00000101544
ENSG00000274267	ENSG00000169217
ENSG00000132821	ENSG00000204120
ENSG00000262728	ENSG00000181284
ENSG00000237523	ENSG00000198728
ENSG00000231147	ENSG00000136527
ENSG00000227598	ENSG00000069248
ENSG00000266728	ENSG00000140612
ENSG00000271533	ENSG00000165699
ENSG00000176700	ENSG00000071655
ENSG00000196136	ENSG00000171311
ENSG00000270022	ENSG00000137312
ENSG00000122824	ENSG00000129250
ENSG00000101115	ENSG00000141699
ENSG00000269888	ENSG00000010244
ENSG00000122012	ENSG00000135315
ENSG00000178795	ENSG00000164252
ENSG00000002079	ENSG00000126698
ENSG00000266958	ENSG00000040531
ENSG00000232739	ENSG00000143947
ENSG00000232498	ENSG00000057608
ENSG00000163482	ENSG00000115128
ENSG00000112186	ENSG00000169813
ENSG00000257808	ENSG00000037241
ENSG00000264668	ENSG00000189403
ENSG00000280571	ENSG00000111231
ENSG00000225092	ENSG00000162129
ENSG00000200924	ENSG00000204315
ENSG00000279170	ENSG00000139726
ENSG00000270562	ENSG00000102898
ENSG00000135069	ENSG00000174839
ENSG00000239247	ENSG00000165672
ENSG00000164161	ENSG00000133393
ENSG00000079691	ENSG00000124523
ENSG00000132274	ENSG00000115568
ENSG00000185798	ENSG00000110696
ENSG00000272004	ENSG00000105447
ENSG00000248092	ENSG00000126067
ENSG00000274307	ENSG00000106305
ENSG00000100302	ENSG00000173145
ENSG00000114115	ENSG00000006695
ENSG00000158006	ENSG00000204227
ENSG00000129071	ENSG00000135829
ENSG00000100526	ENSG00000143727
ENSG00000234259	ENSG00000122257
ENSG00000163288	ENSG00000214113
ENSG00000177504	ENSG00000135870
ENSG00000253564	ENSG00000106608
ENSG00000259309	ENSG00000149483
ENSG00000137710	ENSG00000183530
ENSG00000235027	ENSG00000158604
ENSG00000244005	ENSG00000124562
ENSG00000245017	ENSG00000157191
ENSG00000269535	ENSG00000137947
ENSG00000062582	ENSG00000110367
ENSG00000231357	ENSG00000184319
ENSG00000259702	ENSG00000181191
ENSG00000227516	ENSG00000128463
ENSG00000134590	ENSG00000144535
ENSG00000113407	ENSG00000198408
ENSG00000239694	ENSG00000119725
ENSG00000151726	ENSG00000168610
ENSG00000266302	ENSG00000205138
ENSG00000175018	ENSG00000167110
ENSG00000226917	ENSG00000168310
ENSG00000235823	ENSG00000142675
ENSG00000207171	ENSG00000134056
ENSG00000225968	ENSG00000133884
ENSG00000196376	ENSG00000164609
ENSG00000239437	ENSG00000141627
ENSG00000228692	ENSG00000119723
ENSG00000233260	ENSG00000160688
ENSG00000250330	ENSG00000178605
ENSG00000241746	ENSG00000047579
ENSG00000163565	ENSG00000162775
ENSG00000106853	ENSG00000067533
ENSG00000231704	ENSG00000197217
ENSG00000259086	ENSG00000163170
ENSG00000117614	ENSG00000213780
ENSG00000117501	ENSG00000152102
ENSG00000278416	ENSG00000113593
ENSG00000258913	ENSG00000175137
ENSG00000238290	ENSG00000023041
ENSG00000163870	ENSG00000148229
ENSG00000160685	ENSG00000204822
ENSG00000259336	ENSG00000054118
ENSG00000259191	ENSG00000180304
ENSG00000238755	ENSG00000167394
ENSG00000125952	ENSG00000160785
ENSG00000258526	ENSG00000109133
ENSG00000267476	ENSG00000176022
ENSG00000226908	ENSG00000121775
ENSG00000135486	ENSG00000085832
ENSG00000213538	ENSG00000163930
ENSG00000221493	ENSG00000181135
ENSG00000278768	ENSG00000123154
ENSG00000272836	ENSG00000149547
ENSG00000260572	ENSG00000011007
ENSG00000214013	ENSG00000219102
ENSG00000279085	ENSG00000169221
ENSG00000217268	ENSG00000140829
ENSG00000242170	ENSG00000129559
ENSG00000273702	ENSG00000135632
ENSG00000254811	ENSG00000148690
ENSG00000103472	ENSG00000168872
ENSG00000141698	ENSG00000213585
ENSG00000001167	ENSG00000133243
ENSG00000238741	ENSG00000173171
ENSG00000168209	ENSG00000177030
ENSG00000174482	ENSG00000103496
ENSG00000276633	ENSG00000109971
ENSG00000280202	ENSG00000156508
ENSG00000259023	ENSG00000278768
ENSG00000234663	ENSG00000130559
ENSG00000255753	ENSG00000176371
ENSG00000146469	ENSG00000115839
ENSG00000178015	ENSG00000172239
ENSG00000270930	ENSG00000157538
ENSG00000264024	ENSG00000120709
ENSG00000201129	ENSG00000154832
ENSG00000113555	ENSG00000173818
ENSG00000270661	ENSG00000114316
ENSG00000280870	ENSG00000169857
ENSG00000279297	ENSG00000187778
ENSG00000108830	ENSG00000119599
ENSG00000205084	ENSG00000141026
ENSG00000234427	ENSG00000176946
ENSG00000110330	ENSG00000182979
ENSG00000170604	ENSG00000091640
ENSG00000123992	ENSG00000188529
ENSG00000141905	ENSG00000165782
ENSG00000179743	ENSG00000085760
ENSG00000263627	ENSG00000150756
ENSG00000136052	ENSG00000215305
ENSG00000275529	ENSG00000130227
ENSG00000248697	ENSG00000074356
ENSG00000212335	ENSG00000205903
ENSG00000265321	ENSG00000177125
ENSG00000162086	ENSG00000187713
ENSG00000165233	ENSG00000132463
ENSG00000269387	ENSG00000177225
ENSG00000173825	ENSG00000197579
ENSG00000165526	ENSG00000243667
ENSG00000180305	ENSG00000266967
ENSG00000144848	ENSG00000172062
ENSG00000249532	ENSG00000109066
ENSG00000203739	ENSG00000112308
ENSG00000173281	ENSG00000130770
ENSG00000251206	ENSG00000171169
ENSG00000188610	ENSG00000095787
ENSG00000260577	ENSG00000084693
ENSG00000267312	ENSG00000266962
ENSG00000140873	ENSG00000161904
ENSG00000205809	ENSG00000159658
ENSG00000244009	ENSG00000156858
ENSG00000059573	ENSG00000120733
ENSG00000279968	ENSG00000197062
ENSG00000265749	ENSG00000215712
ENSG00000146278	ENSG00000144647
ENSG00000107282	ENSG00000156253
ENSG00000251774	ENSG00000196230
ENSG00000106038	ENSG00000165684
ENSG00000276087	ENSG00000121940
ENSG00000265137	ENSG00000122218
ENSG00000174109	ENSG00000134698
ENSG00000157470	ENSG00000158545
ENSG00000146828	ENSG00000131462
ENSG00000251568	ENSG00000118046
ENSG00000162069	ENSG00000048991
ENSG00000250426	ENSG00000171490
ENSG00000262248	ENSG00000168591
ENSG00000281450	ENSG00000198055
ENSG00000224223	ENSG00000174151
ENSG00000100664	ENSG00000147604
ENSG00000236801	ENSG00000172845
ENSG00000267674	ENSG00000037474
ENSG00000144908	ENSG00000136709
ENSG00000169972	ENSG00000186625
ENSG00000091073	ENSG00000100796
ENSG00000234068	ENSG00000138430
ENSG00000185028	ENSG00000173113
ENSG00000249210	ENSG00000103343
ENSG00000260064	ENSG00000119844
ENSG00000013392	ENSG00000138617
ENSG00000225165	ENSG00000132773
ENSG00000216364	ENSG00000125901
ENSG00000224137	ENSG00000204178
ENSG00000165914	ENSG00000141252
ENSG00000237280	ENSG00000175334
ENSG00000142224	ENSG00000143106
ENSG00000196878	ENSG00000197363
ENSG00000172667	ENSG00000136238
ENSG00000109743	ENSG00000156875
ENSG00000164591	ENSG00000155287
ENSG00000185634	ENSG00000104679
ENSG00000253873	ENSG00000131558
ENSG00000226396	ENSG00000197780
ENSG00000250122	ENSG00000063978
ENSG00000182858	ENSG00000067596
ENSG00000273958	ENSG00000250462
ENSG00000277561	ENSG00000148303
ENSG00000201749	ENSG00000254901
ENSG00000274092	ENSG00000169964
ENSG00000130711	ENSG00000126581
ENSG00000242732	ENSG00000198755
ENSG00000238324	ENSG00000157500
ENSG00000075234	ENSG00000130023
ENSG00000164778	ENSG00000121390
ENSG00000264275	ENSG00000147457
ENSG00000167378	ENSG00000136925
ENSG00000158158	ENSG00000137075
ENSG00000279443	ENSG00000144115
ENSG00000213244	ENSG00000169718
ENSG00000212747	ENSG00000112812
ENSG00000213770	ENSG00000115207
ENSG00000145495	ENSG00000103275
ENSG00000235005	ENSG00000197157
ENSG00000279570	ENSG00000134597
ENSG00000181631	ENSG00000179115
ENSG00000105137	ENSG00000197756
ENSG00000133048	ENSG00000148334
ENSG00000186094	ENSG00000124357
ENSG00000231233	ENSG00000160014
ENSG00000214961	ENSG00000116337
ENSG00000160336	ENSG00000105669
ENSG00000256670	ENSG00000132275
ENSG00000145063	ENSG00000152348
ENSG00000214253	ENSG00000204209
ENSG00000131981	ENSG00000154813
ENSG00000251488	ENSG00000127554
ENSG00000144744	ENSG00000011132
ENSG00000115350	ENSG00000267809
ENSG00000135519	ENSG00000157657
ENSG00000233521	ENSG00000165689
ENSG00000088367	ENSG00000125457
ENSG00000136856	ENSG00000125651
ENSG00000112414	ENSG00000035141
ENSG00000157625	ENSG00000100949
ENSG00000132386	ENSG00000169045
ENSG00000255145	ENSG00000149930
ENSG00000126970	ENSG00000166398
ENSG00000225096	ENSG00000163026
ENSG00000005238	ENSG00000131652
ENSG00000253408	ENSG00000066697
ENSG00000243854	ENSG00000147789
ENSG00000249028	ENSG00000103051
ENSG00000134028	ENSG00000163512
ENSG00000245466	ENSG00000138674
ENSG00000206090	ENSG00000176101
ENSG00000157335	ENSG00000132155
ENSG00000183154	ENSG00000156639
ENSG00000280055	ENSG00000213300
ENSG00000065613	ENSG00000109332
ENSG00000232527	ENSG00000148688
ENSG00000080573	ENSG00000181090
ENSG00000233332	ENSG00000118894
ENSG00000166917	ENSG00000176871
ENSG00000279945	ENSG00000107341
ENSG00000065559	ENSG00000100284
ENSG00000222881	ENSG00000039650
ENSG00000132204	ENSG00000123552
ENSG00000166037	ENSG00000168228
ENSG00000152147	ENSG00000144233
ENSG00000213315	ENSG00000184887
ENSG00000198237	ENSG00000133597
ENSG00000217289	ENSG00000213024
ENSG00000229456	ENSG00000115233
ENSG00000137486	ENSG00000087263
ENSG00000008517	ENSG00000134644
ENSG00000196866	ENSG00000186298
ENSG00000138092	ENSG00000153046
ENSG00000128656	ENSG00000172500
ENSG00000276527	ENSG00000185803
ENSG00000164078	ENSG00000171824
ENSG00000103494	ENSG00000165502
ENSG00000257605	ENSG00000181026
ENSG00000165300	ENSG00000157540
ENSG00000227002	ENSG00000114650
ENSG00000225798	ENSG00000101558
ENSG00000230453	ENSG00000116750
ENSG00000180712	ENSG00000165060
ENSG00000227172	ENSG00000196387
ENSG00000224232	ENSG00000071564
ENSG00000241345	ENSG00000236104
ENSG00000180044	ENSG00000118579
ENSG00000226107	ENSG00000106635
ENSG00000255337	ENSG00000135316
ENSG00000213558	ENSG00000146828
ENSG00000279923	ENSG00000097033
ENSG00000235734	ENSG00000182473
ENSG00000251366	ENSG00000085644
ENSG00000232298	ENSG00000186001
ENSG00000175376	ENSG00000063177
ENSG00000006327	ENSG00000144455
ENSG00000274956	ENSG00000164902
ENSG00000151929	ENSG00000198890
ENSG00000223705	ENSG00000164631
ENSG00000169908	ENSG00000143303
ENSG00000127325	ENSG00000189339
ENSG00000182931	ENSG00000133316
ENSG00000272304	ENSG00000198663
ENSG00000224689	ENSG00000198841
ENSG00000257043	ENSG00000078967
ENSG00000258732	ENSG00000100938
ENSG00000266338	ENSG00000075089
ENSG00000146232	ENSG00000113068
ENSG00000254288	ENSG00000183020
ENSG00000112297	ENSG00000105443
ENSG00000163081	ENSG00000142676
ENSG00000170089	ENSG00000136381
ENSG00000254177	ENSG00000168256
ENSG00000207631	ENSG00000126243
ENSG00000172551	ENSG00000148335
ENSG00000084453	ENSG00000172809
ENSG00000034677	ENSG00000183684
ENSG00000143771	ENSG00000197056
ENSG00000129151	ENSG00000103091
ENSG00000247626	ENSG00000172661
ENSG00000169402	ENSG00000184840
ENSG00000223657	ENSG00000220875
ENSG00000184108	ENSG00000127804
ENSG00000230809	ENSG00000168286
ENSG00000256294	ENSG00000148187
ENSG00000273812	ENSG00000066654
ENSG00000226709	ENSG00000166197
ENSG00000112941	ENSG00000244462
ENSG00000257957	ENSG00000175390
ENSG00000179776	ENSG00000109606
ENSG00000152409	ENSG00000166136
ENSG00000233010	ENSG00000204576
ENSG00000111728	ENSG00000141959
ENSG00000214717	ENSG00000135966
ENSG00000244302	ENSG00000204954
ENSG00000185149	ENSG00000135823
ENSG00000273381	ENSG00000177697
ENSG00000130720	ENSG00000122376
ENSG00000133055	ENSG00000123240
ENSG00000276188	ENSG00000185670
ENSG00000176438	ENSG00000179335
ENSG00000162618	ENSG00000186666
ENSG00000254974	ENSG00000182899
ENSG00000211513	ENSG00000143919
ENSG00000263482	ENSG00000141101
ENSG00000253347	ENSG00000137720
ENSG00000099999	ENSG00000170315
ENSG00000137166	ENSG00000197045
ENSG00000273137	ENSG00000187626
ENSG00000070882	ENSG00000004059
ENSG00000198959	ENSG00000103550
ENSG00000226944	ENSG00000143368
ENSG00000185189	ENSG00000117118
ENSG00000128655	ENSG00000235453
ENSG00000225313	ENSG00000183207
ENSG00000248730	ENSG00000124160
ENSG00000226592	ENSG00000007168
ENSG00000160310	ENSG00000204859
ENSG00000202199	ENSG00000124444
ENSG00000243799	ENSG00000178252
ENSG00000168958	ENSG00000163374
ENSG00000134453	ENSG00000163214
ENSG00000019485	ENSG00000117748
ENSG00000118520	ENSG00000164032
ENSG00000267699	ENSG00000218283
ENSG00000277089	ENSG00000179010
ENSG00000204670	ENSG00000105726
ENSG00000268066	ENSG00000171865
ENSG00000183666	ENSG00000105287
ENSG00000130347	ENSG00000100441
ENSG00000171401	ENSG00000100445
ENSG00000175604	ENSG00000127774
ENSG00000161634	ENSG00000234284
ENSG00000157191	ENSG00000148384
ENSG00000176396	ENSG00000065268
ENSG00000179066	ENSG00000136811
ENSG00000181085	ENSG00000131013
ENSG00000203930	ENSG00000173456
ENSG00000161981	ENSG00000172732
ENSG00000239198	ENSG00000112977
ENSG00000250548	ENSG00000138071
ENSG00000245498	ENSG00000108669
ENSG00000266599	ENSG00000116237
ENSG00000269799	ENSG00000125877
ENSG00000278677	ENSG00000105671
ENSG00000232876	ENSG00000100129
ENSG00000146197	ENSG00000141098
ENSG00000243053	ENSG00000117868
ENSG00000108688	ENSG00000110274
ENSG00000166130	ENSG00000169599
ENSG00000106366	ENSG00000135956
ENSG00000178814	ENSG00000105556
ENSG00000253263	ENSG00000141034
ENSG00000065534	ENSG00000157837
ENSG00000265136	ENSG00000005339
ENSG00000237877	ENSG00000070444
ENSG00000268670	ENSG00000136731
ENSG00000223843	ENSG00000276045
ENSG00000276952	ENSG00000196531
ENSG00000224097	ENSG00000175573
ENSG00000241511	ENSG00000167720
ENSG00000147403	ENSG00000255508
ENSG00000274238	ENSG00000161277
ENSG00000178404	ENSG00000189227
ENSG00000078403	ENSG00000215845
ENSG00000120217	ENSG00000148843
ENSG00000214558	ENSG00000125482
ENSG00000106392	ENSG00000084652
ENSG00000266472	ENSG00000120314
ENSG00000243167	ENSG00000197724
ENSG00000236472	ENSG00000114544
ENSG00000253677	ENSG00000165733
ENSG00000271749	ENSG00000113734
ENSG00000151692	ENSG00000163161
ENSG00000101000	ENSG00000087338
ENSG00000171643	ENSG00000165688
ENSG00000273802	ENSG00000142937
ENSG00000141756	ENSG00000273749
ENSG00000125246	ENSG00000132716
ENSG00000214612	ENSG00000166822
ENSG00000203364	ENSG00000254635
ENSG00000252355	ENSG00000169740
ENSG00000205683	ENSG00000149480
ENSG00000164850	ENSG00000112237
ENSG00000249096	ENSG00000167962
ENSG00000211581	ENSG00000180900
ENSG00000257225	ENSG00000197879
ENSG00000074590	ENSG00000107815
ENSG00000269189	ENSG00000167985
ENSG00000240253	ENSG00000143258
ENSG00000185420	ENSG00000119616
ENSG00000233558	ENSG00000105568
ENSG00000196126	ENSG00000197070
ENSG00000275672	ENSG00000198839
ENSG00000224820	ENSG00000150787
ENSG00000035862	ENSG00000115282
ENSG00000088298	ENSG00000168569
ENSG00000126233	ENSG00000148300
ENSG00000273014	ENSG00000174720
ENSG00000087087	ENSG00000241058
ENSG00000130643	ENSG00000120265
ENSG00000127084	ENSG00000109065
ENSG00000234185	ENSG00000154222
ENSG00000179172	ENSG00000218739
ENSG00000215796	ENSG00000105618
ENSG00000253295	ENSG00000168439
ENSG00000158352	ENSG00000188295
ENSG00000256898	ENSG00000184708
ENSG00000162804	ENSG00000100324
ENSG00000273328	ENSG00000136270
ENSG00000277144	ENSG00000140740
ENSG00000268186	ENSG00000170004
ENSG00000153563	ENSG00000115694
ENSG00000232437	ENSG00000180626
ENSG00000260009	ENSG00000119707
ENSG00000166446	ENSG00000225921
ENSG00000172478	ENSG00000054116
ENSG00000254981	ENSG00000270228
ENSG00000157992	ENSG00000105258
ENSG00000196782	ENSG00000138050
ENSG00000214286	ENSG00000127022
ENSG00000135622	ENSG00000142655
ENSG00000264125	ENSG00000162972
ENSG00000200629	ENSG00000078808
ENSG00000281269	ENSG00000125952
ENSG00000179632	ENSG00000273899
ENSG00000188095	ENSG00000163795
ENSG00000197381	ENSG00000241370
ENSG00000171532	ENSG00000132507
ENSG00000233896	ENSG00000163166
ENSG00000200090	ENSG00000146278
ENSG00000255079	ENSG00000133030
ENSG00000254936	ENSG00000163319
ENSG00000198929	ENSG00000100124
ENSG00000264546	ENSG00000196151
ENSG00000104892	ENSG00000148719
ENSG00000110887	ENSG00000133706
ENSG00000070808	ENSG00000151093
ENSG00000239920	ENSG00000060642
ENSG00000108556	ENSG00000143222
ENSG00000251095	ENSG00000172269
ENSG00000154917	ENSG00000009780
ENSG00000199313	ENSG00000110851
ENSG00000186998	ENSG00000174943
ENSG00000232813	ENSG00000089693
ENSG00000239887	ENSG00000120509
ENSG00000131966	ENSG00000091542
ENSG00000239300	ENSG00000165487
ENSG00000091137	ENSG00000138785
ENSG00000253716	ENSG00000122515
ENSG00000267758	ENSG00000263001
ENSG00000185758	ENSG00000140650
ENSG00000148331	ENSG00000119203
ENSG00000258623	ENSG00000137038
ENSG00000264757	ENSG00000071894
ENSG00000084090	ENSG00000126457
ENSG00000183087	ENSG00000163811
ENSG00000256968	ENSG00000077348
ENSG00000167272	ENSG00000134910
ENSG00000229828	ENSG00000204304
ENSG00000276002	ENSG00000141258
ENSG00000243022	ENSG00000137815
ENSG00000237864	ENSG00000197024
ENSG00000160193	ENSG00000204619
ENSG00000132334	ENSG00000131653
ENSG00000187837	ENSG00000136866
ENSG00000226658	ENSG00000265354
ENSG00000271098	ENSG00000033100
ENSG00000230470	ENSG00000185127
ENSG00000230018	ENSG00000113456
ENSG00000236324	ENSG00000140553
ENSG00000279341	ENSG00000113300
ENSG00000239719	ENSG00000173545
ENSG00000115944	ENSG00000262919
ENSG00000226845	ENSG00000134453
ENSG00000233544	ENSG00000132383
ENSG00000176407	ENSG00000144468
ENSG00000280162	ENSG00000214026
ENSG00000172403	ENSG00000167699
ENSG00000165178	ENSG00000004455
ENSG00000182718	ENSG00000236618
ENSG00000100150	ENSG00000170892
ENSG00000137673	ENSG00000035115
ENSG00000179933	ENSG00000198818
ENSG00000105321	ENSG00000132842
ENSG00000254348	ENSG00000173457
ENSG00000226479	ENSG00000163159
ENSG00000113810	ENSG00000197548
ENSG00000139508	ENSG00000243477
ENSG00000121067	ENSG00000141759
ENSG00000233309	ENSG00000172301
ENSG00000265658	ENSG00000134371
ENSG00000228568	ENSG00000205659
ENSG00000141873	ENSG00000089597
ENSG00000151623	ENSG00000100897
ENSG00000133124	ENSG00000108039
ENSG00000135903	ENSG00000177854
ENSG00000172985	ENSG00000178921
ENSG00000136141	ENSG00000135299
ENSG00000274929	ENSG00000169714
ENSG00000230067	ENSG00000131408
ENSG00000011275	ENSG00000164818
ENSG00000203907	ENSG00000170260
ENSG00000167565	ENSG00000196378
ENSG00000233926	ENSG00000177663
ENSG00000257252	ENSG00000100294
ENSG00000278668	ENSG00000155366
ENSG00000187961	ENSG00000105298
ENSG00000281566	ENSG00000102119
ENSG00000225177	ENSG00000084754
ENSG00000249406	ENSG00000196943
ENSG00000230991	ENSG00000092847
ENSG00000110852	ENSG00000198169
ENSG00000218227	ENSG00000177082
ENSG00000202310	ENSG00000066136
ENSG00000260193	ENSG00000066557
ENSG00000122180	ENSG00000184967
ENSG00000087884	ENSG00000131591
ENSG00000142208	ENSG00000116127
ENSG00000272057	ENSG00000125447
ENSG00000227379	ENSG00000160959
ENSG00000109670	ENSG00000180901
ENSG00000172366	ENSG00000179151
ENSG00000271143	ENSG00000162627
ENSG00000102172	ENSG00000269949
ENSG00000245275	ENSG00000258634
ENSG00000139350	ENSG00000139624
ENSG00000258500	ENSG00000099804
ENSG00000273372	ENSG00000103502
ENSG00000268628	ENSG00000240356
ENSG00000262801	ENSG00000154727
ENSG00000254294	ENSG00000204628
ENSG00000118971	ENSG00000134248
ENSG00000243537	ENSG00000166387
ENSG00000198046	ENSG00000010072
ENSG00000181004	ENSG00000147419
ENSG00000170296	ENSG00000257365
ENSG00000175073	ENSG00000185104
ENSG00000173848	ENSG00000144524
ENSG00000127528	ENSG00000089154
ENSG00000248634	ENSG00000008018
ENSG00000272476	ENSG00000083750
ENSG00000083812	ENSG00000204104
ENSG00000255222	ENSG00000136536
ENSG00000224419	ENSG00000170291
ENSG00000165164	ENSG00000145723
ENSG00000212163	ENSG00000142230
ENSG00000223658	ENSG00000134899
ENSG00000255091	ENSG00000111652
ENSG00000137831	ENSG00000071462
ENSG00000254671	ENSG00000121060
ENSG00000205269	ENSG00000235400
ENSG00000185220	ENSG00000264247
ENSG00000211460	ENSG00000010539
ENSG00000165030	ENSG00000079974
ENSG00000137101	ENSG00000159128
ENSG00000271787	ENSG00000168268
ENSG00000135605	ENSG00000242802
ENSG00000258520	ENSG00000116251
ENSG00000235494	ENSG00000105085
ENSG00000161912	ENSG00000188938
ENSG00000144285	ENSG00000158042
ENSG00000158079	ENSG00000136715
ENSG00000267205	ENSG00000033050
ENSG00000126432	ENSG00000248508
ENSG00000197822	ENSG00000011009
ENSG00000083097	ENSG00000048162
ENSG00000129514	ENSG00000172375
ENSG00000197858	ENSG00000013374
ENSG00000281357	ENSG00000105438
ENSG00000249784	ENSG00000253352
ENSG00000177728	ENSG00000254505
ENSG00000224739	ENSG00000067955
ENSG00000278421	ENSG00000270696
ENSG00000180071	ENSG00000106330
ENSG00000248521	ENSG00000163155
ENSG00000267919	ENSG00000105993
ENSG00000268833	ENSG00000100221
ENSG00000197766	ENSG00000168397
ENSG00000242828	ENSG00000165525
ENSG00000117069	ENSG00000274349
ENSG00000279865	ENSG00000198168
ENSG00000233455	ENSG00000138092
ENSG00000214890	ENSG00000121851
ENSG00000150637	ENSG00000113575
ENSG00000214078	ENSG00000126062
ENSG00000126231	ENSG00000145817
ENSG00000267457	ENSG00000011485
ENSG00000106105	ENSG00000108840
ENSG00000269742	ENSG00000160325
ENSG00000227118	ENSG00000141002
ENSG00000253582	ENSG00000109534
ENSG00000082684	ENSG00000152147
ENSG00000276547	ENSG00000196497
ENSG00000185414	ENSG00000133422
ENSG00000133627	ENSG00000108591
ENSG00000259411	ENSG00000173085
ENSG00000254245	ENSG00000140365
ENSG00000277950	ENSG00000167130
ENSG00000147677	ENSG00000163933
ENSG00000219755	ENSG00000122435
ENSG00000120555	ENSG00000109184
ENSG00000274191	ENSG00000023191
ENSG00000206927	ENSG00000146802
ENSG00000124449	ENSG00000134058
ENSG00000258766	ENSG00000148343
ENSG00000138068	ENSG00000143156
ENSG00000277200	ENSG00000187609
ENSG00000105617	ENSG00000132698
ENSG00000272758	ENSG00000146063
ENSG00000234193	ENSG00000176261
ENSG00000005469	ENSG00000117691
ENSG00000254988	ENSG00000159131
ENSG00000127318	ENSG00000120686
ENSG00000058085	ENSG00000179933
ENSG00000203971	ENSG00000204564
ENSG00000064763	ENSG00000154957
ENSG00000225648	ENSG00000198939
ENSG00000150054	ENSG00000145041
ENSG00000240708	ENSG00000121766
ENSG00000270544	ENSG00000008869
ENSG00000101842	ENSG00000119596
ENSG00000108588	ENSG00000125386
ENSG00000240151	ENSG00000041357
ENSG00000111653	ENSG00000085998
ENSG00000258081	ENSG00000110700
ENSG00000244251	ENSG00000162714
ENSG00000275557	ENSG00000133265
ENSG00000128581	ENSG00000105612
ENSG00000272791	ENSG00000122390
ENSG00000183128	ENSG00000145919
ENSG00000176014	ENSG00000010219
ENSG00000099260	ENSG00000116586
ENSG00000279555	ENSG00000174021
ENSG00000168661	ENSG00000004975
ENSG00000138382	ENSG00000108773
ENSG00000232422	ENSG00000132341
ENSG00000115761	ENSG00000164091
ENSG00000231473	ENSG00000197136
ENSG00000214955	ENSG00000185627
ENSG00000124613	ENSG00000110713
ENSG00000163743	ENSG00000149541
ENSG00000279609	ENSG00000088876
ENSG00000042753	ENSG00000070785
ENSG00000257114	ENSG00000158864
ENSG00000235318	ENSG00000184900
ENSG00000256937	ENSG00000140543
ENSG00000103248	ENSG00000070367
ENSG00000129521	ENSG00000163312
ENSG00000213778	ENSG00000143486
ENSG00000273258	ENSG00000182446
ENSG00000278011	ENSG00000144161
ENSG00000113456	ENSG00000198920
ENSG00000106153	ENSG00000116096
ENSG00000089250	ENSG00000111880
ENSG00000110944	ENSG00000100028
ENSG00000277075	ENSG00000184616
ENSG00000184716	ENSG00000136448
ENSG00000095906	ENSG00000162236
ENSG00000272170	ENSG00000167881
ENSG00000187912	ENSG00000112514
ENSG00000255462	ENSG00000196199
ENSG00000147127	ENSG00000169410
ENSG00000251015	ENSG00000173660
ENSG00000155959	ENSG00000170037
ENSG00000165828	ENSG00000126391
ENSG00000274248	ENSG00000181638
ENSG00000118507	ENSG00000169733
ENSG00000280382	ENSG00000090372
ENSG00000228863	ENSG00000119139
ENSG00000174469	ENSG00000166889
ENSG00000111911	ENSG00000090612
ENSG00000228966	ENSG00000143801
ENSG00000230622	ENSG00000082258
ENSG00000267827	ENSG00000259768
ENSG00000237021	ENSG00000131732
ENSG00000079785	ENSG00000141551
ENSG00000230613	ENSG00000141934
ENSG00000267375	ENSG00000086061
ENSG00000123684	ENSG00000227345
ENSG00000200225	ENSG00000149532
ENSG00000279730	ENSG00000187866
ENSG00000238279	ENSG00000275964
ENSG00000259923	ENSG00000267106
ENSG00000198547	ENSG00000182973
ENSG00000183742	ENSG00000137770
ENSG00000229132	ENSG00000106636
ENSG00000089692	ENSG00000111237
ENSG00000204710	ENSG00000143079
ENSG00000277128	ENSG00000178057
ENSG00000255641	ENSG00000090863
ENSG00000188176	ENSG00000145220
ENSG00000271631	ENSG00000149187
ENSG00000231468	ENSG00000163866
ENSG00000236319	ENSG00000182512
ENSG00000111863	ENSG00000138095
ENSG00000233937	ENSG00000006744
ENSG00000108061	ENSG00000122545
ENSG00000279637	ENSG00000014164
ENSG00000118246	ENSG00000164897
ENSG00000229930	ENSG00000057935
ENSG00000179152	ENSG00000174444
ENSG00000278918	ENSG00000106603
ENSG00000231887	ENSG00000167632
ENSG00000115325	ENSG00000100138
ENSG00000205978	ENSG00000075415
ENSG00000204427	ENSG00000108010
ENSG00000224819	ENSG00000181027
ENSG00000235733	ENSG00000161021
ENSG00000259169	ENSG00000147403
ENSG00000181626	ENSG00000135972
ENSG00000187527	ENSG00000187555
ENSG00000237489	ENSG00000180228
ENSG00000112319	ENSG00000186222
ENSG00000100429	ENSG00000134748
ENSG00000250317	ENSG00000112473
ENSG00000251314	ENSG00000141568
ENSG00000248356	ENSG00000197858
ENSG00000263494	ENSG00000248333
ENSG00000236296	ENSG00000276291
ENSG00000143107	ENSG00000179262
ENSG00000259539	ENSG00000095319
ENSG00000152213	ENSG00000254470
ENSG00000238103	ENSG00000165526
ENSG00000232479	ENSG00000103274
ENSG00000140506	ENSG00000187049
ENSG00000108352	ENSG00000116754
ENSG00000230249	ENSG00000165233
ENSG00000112210	ENSG00000112701
ENSG00000197702	ENSG00000215251
ENSG00000212123	ENSG00000127483
ENSG00000258458	ENSG00000167693
ENSG00000270441	ENSG00000205581
ENSG00000240230	ENSG00000114779
ENSG00000189057	ENSG00000008988
ENSG00000250379	ENSG00000129472
ENSG00000235123	ENSG00000169288
ENSG00000135749	ENSG00000213523
ENSG00000257542	ENSG00000104442
ENSG00000152910	ENSG00000150768
ENSG00000266573	ENSG00000132471
ENSG00000271252	ENSG00000100316
ENSG00000167118	ENSG00000049883
ENSG00000125895	ENSG00000083093
ENSG00000181481	ENSG00000113048
ENSG00000225726	ENSG00000172757
ENSG00000243417	ENSG00000144566
ENSG00000267209	ENSG00000224051
ENSG00000081189	ENSG00000126453
ENSG00000160868	ENSG00000188243
ENSG00000280426	ENSG00000234912
ENSG00000136197	ENSG00000164366
ENSG00000272343	ENSG00000023318
ENSG00000196604	ENSG00000198492
ENSG00000131845	ENSG00000124532
ENSG00000174946	ENSG00000134001
ENSG00000025770	ENSG00000163636
ENSG00000273449	ENSG00000128789
ENSG00000264049	ENSG00000156711
ENSG00000178162	ENSG00000018699
ENSG00000112936	ENSG00000116918
ENSG00000056972	ENSG00000160953
ENSG00000180447	ENSG00000106803
ENSG00000160161	ENSG00000203705
ENSG00000218586	ENSG00000178685
ENSG00000119906	ENSG00000162377
ENSG00000163171	ENSG00000094880
ENSG00000249453	ENSG00000115649
ENSG00000237632	ENSG00000136874
ENSG00000268947	ENSG00000081791
ENSG00000182376	ENSG00000164182
ENSG00000138061	ENSG00000174606
ENSG00000279528	ENSG00000100104
ENSG00000157502	ENSG00000196204
ENSG00000253170	ENSG00000198858
ENSG00000225264	ENSG00000102984
ENSG00000162174	ENSG00000130725
ENSG00000149131	ENSG00000105323
ENSG00000105323	ENSG00000180787
ENSG00000261087	ENSG00000196670
ENSG00000259103	ENSG00000257511
ENSG00000170270	ENSG00000126247
ENSG00000261114	ENSG00000205643
ENSG00000230734	ENSG00000196922
ENSG00000203321	ENSG00000124541
ENSG00000089116	ENSG00000013561
ENSG00000182796	ENSG00000104960
ENSG00000202341	ENSG00000183283
ENSG00000119946	ENSG00000176248
ENSG00000189366	ENSG00000101972
ENSG00000168496	ENSG00000165209
ENSG00000090061	ENSG00000144224
ENSG00000269001	ENSG00000198301
ENSG00000254332	ENSG00000169131
ENSG00000197646	ENSG00000174977
ENSG00000125962	ENSG00000177951
ENSG00000103550	ENSG00000116668
ENSG00000116580	ENSG00000111707
ENSG00000198488	ENSG00000099817
ENSG00000228594	ENSG00000184752
ENSG00000242136	ENSG00000119559
ENSG00000274383	ENSG00000150990
ENSG00000238284	ENSG00000138101
ENSG00000268747	ENSG00000148358
ENSG00000274024	ENSG00000128694
ENSG00000232065	ENSG00000095139
ENSG00000263142	ENSG00000175376
ENSG00000274209	ENSG00000106443
ENSG00000182195	ENSG00000135457
ENSG00000266984	ENSG00000157800
ENSG00000270917	ENSG00000079616
ENSG00000260930	ENSG00000114388
ENSG00000229278	ENSG00000178988
ENSG00000173757	ENSG00000115816
ENSG00000177674	ENSG00000214194
ENSG00000268649	ENSG00000189091
ENSG00000226915	ENSG00000155868
ENSG00000253621	ENSG00000120071
ENSG00000274367	ENSG00000179409
ENSG00000163472	ENSG00000179029
ENSG00000180999	ENSG00000120896
ENSG00000136715	ENSG00000125630
ENSG00000204791	ENSG00000138399
ENSG00000258450	ENSG00000156697
ENSG00000275175	ENSG00000135945
ENSG00000267123	ENSG00000143499
ENSG00000133639	ENSG00000185414
ENSG00000238132	ENSG00000176624
ENSG00000168301	ENSG00000163528
ENSG00000175334	ENSG00000089094
ENSG00000231270	ENSG00000071889
ENSG00000229619	ENSG00000119684
ENSG00000240758	ENSG00000160094
ENSG00000197847	ENSG00000011451
ENSG00000196408	ENSG00000169976
ENSG00000134443	ENSG00000136738
ENSG00000261656	ENSG00000173726
ENSG00000236153	ENSG00000078269
ENSG00000240929	ENSG00000112079
ENSG00000211650	ENSG00000101220
ENSG00000187790	ENSG00000114648
ENSG00000267749	ENSG00000255145
ENSG00000246596	ENSG00000115274
ENSG00000272345	ENSG00000133226
ENSG00000255825	ENSG00000144120
ENSG00000224087	ENSG00000141456
ENSG00000184319	ENSG00000161526
ENSG00000258512	ENSG00000088247
ENSG00000196570	ENSG00000041988
ENSG00000267523	ENSG00000227486
ENSG00000179840	ENSG00000182150
ENSG00000136270	ENSG00000149016
ENSG00000026950	ENSG00000134461
ENSG00000269155	ENSG00000204392
ENSG00000228906	ENSG00000007080
ENSG00000167741	ENSG00000132963
ENSG00000109846	ENSG00000153896
ENSG00000161850	ENSG00000119778
ENSG00000077380	ENSG00000132581
ENSG00000155660	ENSG00000162408
ENSG00000258944	ENSG00000140319
ENSG00000250928	ENSG00000099956
ENSG00000278818	ENSG00000074800
ENSG00000230433	ENSG00000167792
ENSG00000200033	ENSG00000116266
ENSG00000162390	ENSG00000235106
ENSG00000113889	ENSG00000160710
ENSG00000258693	ENSG00000104129
ENSG00000159713	ENSG00000242259
ENSG00000186393	ENSG00000154370
ENSG00000216819	ENSG00000138709
ENSG00000257596	ENSG00000144713
ENSG00000171621	ENSG00000089737
ENSG00000229017	ENSG00000196072
ENSG00000163328	ENSG00000161939
ENSG00000228453	ENSG00000182923
ENSG00000188636	ENSG00000176953
ENSG00000249188	ENSG00000128272
ENSG00000121101	ENSG00000136868
ENSG00000224164	ENSG00000126883
ENSG00000249592	ENSG00000144741
ENSG00000231705	ENSG00000113318
ENSG00000261399	ENSG00000085491
ENSG00000088038	ENSG00000143442
ENSG00000262298	ENSG00000214300
ENSG00000214575	ENSG00000177045
ENSG00000079246	ENSG00000136758
ENSG00000156284	ENSG00000148337
ENSG00000132530	ENSG00000111325
ENSG00000102466	ENSG00000184640
ENSG00000265542	ENSG00000281849
ENSG00000112110	ENSG00000172113
ENSG00000248489	ENSG00000131446
ENSG00000226741	ENSG00000197841
ENSG00000163029	ENSG00000116138
ENSG00000214087	ENSG00000198393
ENSG00000202229	ENSG00000204152
ENSG00000215148	ENSG00000074582
ENSG00000280551	ENSG00000136021
ENSG00000261732	ENSG00000134717
ENSG00000129295	ENSG00000116273
ENSG00000257002	ENSG00000124613
ENSG00000065000	ENSG00000268575
ENSG00000262503	ENSG00000271147
ENSG00000101577	ENSG00000143393
ENSG00000273321	ENSG00000183808
ENSG00000242076	ENSG00000100246
ENSG00000135972	ENSG00000136950
ENSG00000172500	ENSG00000076201
ENSG00000119403	ENSG00000143543
ENSG00000276728	ENSG00000101421
ENSG00000261094	ENSG00000123992
ENSG00000277462	ENSG00000217930
ENSG00000198121	ENSG00000172006
ENSG00000134690	ENSG00000088035
ENSG00000148773	ENSG00000150991
ENSG00000240602	ENSG00000166783
ENSG00000263870	ENSG00000091140
ENSG00000143751	ENSG00000177192
ENSG00000165092	ENSG00000168259
ENSG00000141738	ENSG00000167657
ENSG00000269662	ENSG00000196961
ENSG00000164219	ENSG00000156304
ENSG00000261423	ENSG00000100226
ENSG00000264456	ENSG00000096654
ENSG00000163785	ENSG00000164347
ENSG00000135931	ENSG00000143493
ENSG00000091651	ENSG00000181274
ENSG00000015413	ENSG00000179152
ENSG00000151779	ENSG00000049245
ENSG00000230056	ENSG00000100335
ENSG00000280190	ENSG00000164338
ENSG00000101997	ENSG00000143799
ENSG00000152240	ENSG00000132670
ENSG00000163633	ENSG00000068654
ENSG00000185942	ENSG00000102125
ENSG00000250678	ENSG00000198298
ENSG00000271649	ENSG00000006451
ENSG00000224843	ENSG00000143436
ENSG00000249242	ENSG00000111481
ENSG00000179431	ENSG00000215717
ENSG00000108219	ENSG00000103037
ENSG00000146166	ENSG00000203993
ENSG00000233579	ENSG00000116857
ENSG00000239539	ENSG00000064995
ENSG00000217165	ENSG00000136938
ENSG00000276408	ENSG00000145293
ENSG00000230266	ENSG00000090447
ENSG00000132854	ENSG00000178927
ENSG00000169136	ENSG00000270362
ENSG00000149532	ENSG00000117505
ENSG00000257464	ENSG00000002330
ENSG00000225673	ENSG00000100372
ENSG00000153936	ENSG00000067334
ENSG00000213157	ENSG00000163382
ENSG00000173040	ENSG00000100926
ENSG00000127527	ENSG00000160714
ENSG00000234546	ENSG00000102858
ENSG00000101473	ENSG00000074071
ENSG00000174332	ENSG00000160271
ENSG00000110848	ENSG00000173409
ENSG00000199436	ENSG00000100211
ENSG00000274093	ENSG00000230565
ENSG00000270108	ENSG00000047932
ENSG00000237953	ENSG00000169957
ENSG00000228347	ENSG00000009954
ENSG00000265984	ENSG00000111364
ENSG00000163220	ENSG00000224597
ENSG00000100253	ENSG00000257103
ENSG00000164951	ENSG00000100908
ENSG00000142871	ENSG00000273841
ENSG00000164236	ENSG00000152061
ENSG00000224546	ENSG00000198837
ENSG00000205517	ENSG00000170946
ENSG00000183569	ENSG00000116497
ENSG00000120705	ENSG00000167461
ENSG00000265768	ENSG00000259494
ENSG00000201499	ENSG00000116455
ENSG00000271781	ENSG00000134444
ENSG00000241359	ENSG00000188554
ENSG00000206140	ENSG00000143889
ENSG00000119812	ENSG00000104907
ENSG00000188365	ENSG00000254996
ENSG00000238326	ENSG00000148950
ENSG00000108953	ENSG00000115904
ENSG00000236536	ENSG00000104412
ENSG00000240889	ENSG00000136933
ENSG00000075089	ENSG00000124786
ENSG00000237328	ENSG00000011143
ENSG00000228772	ENSG00000166965
ENSG00000274653	ENSG00000072609
ENSG00000251956	ENSG00000107290
ENSG00000071189	ENSG00000171161
ENSG00000178460	ENSG00000128513
ENSG00000136514	ENSG00000198924
ENSG00000250321	ENSG00000139990
ENSG00000226644	ENSG00000104886
ENSG00000249263	ENSG00000143970
ENSG00000267927	ENSG00000231084
ENSG00000151005	ENSG00000105373
ENSG00000184787	ENSG00000240682
ENSG00000255867	ENSG00000271383
ENSG00000256504	ENSG00000174197
ENSG00000152953	ENSG00000118454
ENSG00000254957	ENSG00000148835
ENSG00000230646	ENSG00000176095
ENSG00000239819	ENSG00000162704
ENSG00000259438	ENSG00000143545
ENSG00000233847	ENSG00000120860
ENSG00000260361	ENSG00000110871
ENSG00000137860	ENSG00000126934
ENSG00000259623	ENSG00000108799
ENSG00000169758	ENSG00000267390
ENSG00000259534	ENSG00000104731
ENSG00000174516	ENSG00000114999
ENSG00000255400	ENSG00000168434
ENSG00000212601	ENSG00000164967
ENSG00000146857	ENSG00000120616
ENSG00000188536	ENSG00000166295
ENSG00000271614	ENSG00000153914
ENSG00000114956	ENSG00000165259
ENSG00000278737	ENSG00000067829
ENSG00000004866	ENSG00000179965
ENSG00000076351	ENSG00000119509
ENSG00000171617	ENSG00000213722
ENSG00000226430	ENSG00000125454
ENSG00000105509	ENSG00000145916
ENSG00000248362	ENSG00000130545
ENSG00000281780	ENSG00000162642
ENSG00000270804	ENSG00000106246
ENSG00000229358	ENSG00000272579
ENSG00000213896	ENSG00000126012
ENSG00000270236	ENSG00000167716
ENSG00000144401	ENSG00000032742
ENSG00000250722	ENSG00000124787
ENSG00000273650	ENSG00000118096
ENSG00000005059	ENSG00000105732
ENSG00000272183	ENSG00000079277
ENSG00000214146	ENSG00000111358
ENSG00000267838	ENSG00000154814
ENSG00000116285	ENSG00000154719
ENSG00000255672	ENSG00000134283
ENSG00000236354	ENSG00000227492
ENSG00000163923	ENSG00000128908
ENSG00000271969	ENSG00000163939
ENSG00000198336	ENSG00000269743
ENSG00000125726	ENSG00000006704
ENSG00000100442	ENSG00000138663
ENSG00000240233	ENSG00000110536
ENSG00000160679	ENSG00000174529
ENSG00000259366	ENSG00000115946
ENSG00000260070	ENSG00000011275
ENSG00000179930	ENSG00000160818
ENSG00000228886	ENSG00000155876
ENSG00000114204	ENSG00000185298
ENSG00000161395	ENSG00000010361
ENSG00000144677	ENSG00000114904
ENSG00000167554	ENSG00000177239
ENSG00000273265	ENSG00000078618
ENSG00000108984	ENSG00000125850
ENSG00000207237	ENSG00000241553
ENSG00000154162	ENSG00000234645
ENSG00000121068	ENSG00000117751
ENSG00000163464	ENSG00000111667
ENSG00000120885	ENSG00000108561
ENSG00000008056	ENSG00000196458
ENSG00000248583	ENSG00000117262
ENSG00000256706	ENSG00000110987
ENSG00000251450	ENSG00000141569
ENSG00000272666	ENSG00000179967
ENSG00000030419	ENSG00000130382
ENSG00000132437	ENSG00000120727
ENSG00000154133	ENSG00000197150
ENSG00000137207	ENSG00000119048
ENSG00000153923	ENSG00000148450
ENSG00000235470	ENSG00000103194
ENSG00000205869	ENSG00000149929
ENSG00000044115	ENSG00000065000
ENSG00000136235	ENSG00000153560
ENSG00000159251	ENSG00000259065
ENSG00000180113	ENSG00000077458
ENSG00000250031	ENSG00000277161
ENSG00000276768	ENSG00000162623
ENSG00000226660	ENSG00000005100
ENSG00000130294	ENSG00000123444
ENSG00000261330	ENSG00000198668
ENSG00000100697	ENSG00000129484
ENSG00000121931	ENSG00000204130
ENSG00000099942	ENSG00000234171
ENSG00000207062	ENSG00000125458
ENSG00000162571	ENSG00000070047
ENSG00000053524	ENSG00000100239
ENSG00000232328	ENSG00000271851
ENSG00000277883	ENSG00000137806
ENSG00000239801	ENSG00000102317
ENSG00000226005	ENSG00000131779
ENSG00000267325	ENSG00000164062
ENSG00000183020	ENSG00000181163
ENSG00000188124	ENSG00000131100
ENSG00000152766	ENSG00000166747
ENSG00000213700	ENSG00000132394
ENSG00000240995	ENSG00000117697
ENSG00000172915	ENSG00000168393
ENSG00000188613	ENSG00000198860
ENSG00000215450	ENSG00000155561
ENSG00000165494	ENSG00000155189
ENSG00000227514	ENSG00000126254
ENSG00000249994	ENSG00000119541
ENSG00000111215	ENSG00000124802
ENSG00000262372	ENSG00000099968
ENSG00000223669	ENSG00000177646
ENSG00000238278	ENSG00000119689
ENSG00000261620	ENSG00000198315
ENSG00000179447	ENSG00000182518
ENSG00000221962	ENSG00000136159
ENSG00000212338	ENSG00000170364
ENSG00000144290	ENSG00000255139
ENSG00000178809	ENSG00000239305
ENSG00000186204	ENSG00000163870
ENSG00000259250	ENSG00000163902
ENSG00000043514	ENSG00000131504
ENSG00000229379	ENSG00000213719
ENSG00000214211	ENSG00000100280
ENSG00000258615	ENSG00000108055
ENSG00000109576	ENSG00000164258
ENSG00000267224	ENSG00000143793
ENSG00000281021	ENSG00000143314
ENSG00000241219	ENSG00000100014
ENSG00000164331	ENSG00000127463
ENSG00000246334	ENSG00000119383
ENSG00000149564	ENSG00000175110
ENSG00000196632	ENSG00000155621
ENSG00000084234	ENSG00000139684
ENSG00000267557	ENSG00000250859
ENSG00000234586	ENSG00000148291
ENSG00000211445	ENSG00000081721
ENSG00000231991	ENSG00000197965
ENSG00000183255	ENSG00000130305
ENSG00000160094	ENSG00000068697
ENSG00000252230	ENSG00000126088
ENSG00000144043	ENSG00000144182
ENSG00000235529	ENSG00000140632
ENSG00000206926	ENSG00000153140
ENSG00000247498	ENSG00000075975
ENSG00000229659	ENSG00000163041
ENSG00000106771	ENSG00000130299
ENSG00000160991	ENSG00000133983
ENSG00000196954	ENSG00000166595
ENSG00000222012	ENSG00000153406
ENSG00000260660	ENSG00000185596
ENSG00000277548	ENSG00000119321
ENSG00000197746	ENSG00000149179
ENSG00000280207	ENSG00000174446
ENSG00000257837	ENSG00000141552
ENSG00000129933	ENSG00000232112
ENSG00000264860	ENSG00000151292
ENSG00000234402	ENSG00000156171
ENSG00000228168	ENSG00000188229
ENSG00000009844	ENSG00000151131
ENSG00000211637	ENSG00000158079
ENSG00000224093	ENSG00000145741
ENSG00000259254	ENSG00000165632
ENSG00000229237	ENSG00000105402
ENSG00000143546	ENSG00000159140
ENSG00000204052	ENSG00000135775
ENSG00000232528	ENSG00000266028
ENSG00000260144	ENSG00000090060
ENSG00000169246	ENSG00000145029
ENSG00000129214	ENSG00000183513
ENSG00000140367	ENSG00000118640
ENSG00000188825	ENSG00000119397
ENSG00000260949	ENSG00000103479
ENSG00000271550	ENSG00000027697
ENSG00000117407	ENSG00000145016
ENSG00000261758	ENSG00000144559
ENSG00000239268	ENSG00000175611
ENSG00000015520	ENSG00000140259
ENSG00000263511	ENSG00000158156
ENSG00000274501	ENSG00000213676
ENSG00000279926	ENSG00000013288
ENSG00000256906	ENSG00000141580
ENSG00000100028	ENSG00000158691
ENSG00000267522	ENSG00000167220
ENSG00000197557	ENSG00000186141
ENSG00000171867	ENSG00000181038
ENSG00000146966	ENSG00000010318
ENSG00000114854	ENSG00000119688
ENSG00000196072	ENSG00000136699
ENSG00000142609	ENSG00000010322
ENSG00000176383	ENSG00000131467
ENSG00000124635	ENSG00000164221
ENSG00000119596	ENSG00000164080
ENSG00000258785	ENSG00000084093
ENSG00000250626	ENSG00000126070
ENSG00000168795	ENSG00000108788
ENSG00000196781	ENSG00000165819
ENSG00000168925	ENSG00000134882
ENSG00000230886	ENSG00000156411
ENSG00000169692	ENSG00000134809
ENSG00000227687	ENSG00000104946
ENSG00000218537	ENSG00000197111
ENSG00000149541	ENSG00000109270
ENSG00000253431	ENSG00000137338
ENSG00000198203	ENSG00000064666
ENSG00000271711	ENSG00000067066
ENSG00000279981	ENSG00000177889
ENSG00000211655	ENSG00000100201
ENSG00000083454	ENSG00000174989
ENSG00000223930	ENSG00000132423
ENSG00000201533	ENSG00000149231
ENSG00000268592	ENSG00000135778
ENSG00000154856	ENSG00000151092
ENSG00000139053	ENSG00000103429
ENSG00000267607	ENSG00000144746
ENSG00000249572	ENSG00000187953
ENSG00000219891	ENSG00000176915
ENSG00000250387	ENSG00000272269
ENSG00000184709	ENSG00000183763
ENSG00000235213	ENSG00000106009
ENSG00000140323	ENSG00000172992
ENSG00000137709	ENSG00000133315
ENSG00000115956	ENSG00000125247
ENSG00000259394	ENSG00000089818
ENSG00000136448	ENSG00000186432
ENSG00000166349	ENSG00000160058
ENSG00000130675	ENSG00000065427
ENSG00000136699	ENSG00000198060
ENSG00000241155	ENSG00000130479
ENSG00000164366	ENSG00000143774
ENSG00000108961	ENSG00000132305
ENSG00000171819	ENSG00000172878
ENSG00000225528	ENSG00000132676
ENSG00000248491	ENSG00000156876
ENSG00000167658	ENSG00000158793
ENSG00000256553	ENSG00000119431
ENSG00000276529	ENSG00000132313
ENSG00000253200	ENSG00000156467
ENSG00000267024	ENSG00000119537
ENSG00000279332	ENSG00000129351
ENSG00000254632	ENSG00000154001
ENSG00000260932	ENSG00000156860
ENSG00000137857	ENSG00000115145
ENSG00000176302	ENSG00000149806
ENSG00000144524	ENSG00000141556
ENSG00000148841	ENSG00000178802
ENSG00000183831	ENSG00000094914
ENSG00000235081	ENSG00000119402
ENSG00000196228	ENSG00000197265
ENSG00000267764	ENSG00000119396
ENSG00000148156	ENSG00000112110
ENSG00000269930	ENSG00000119685
ENSG00000244128	ENSG00000021574
ENSG00000207574	ENSG00000198876
ENSG00000257183	ENSG00000009844
ENSG00000163382	ENSG00000143437
ENSG00000256799	ENSG00000267655
ENSG00000060718	ENSG00000167272
ENSG00000264914	ENSG00000106733
ENSG00000224950	ENSG00000156256
ENSG00000188573	ENSG00000147130
ENSG00000271532	ENSG00000010256
ENSG00000213045	ENSG00000100227
ENSG00000199676	ENSG00000122490
ENSG00000157103	ENSG00000100425
ENSG00000215014	ENSG00000204427
ENSG00000175764	ENSG00000116095
ENSG00000252835	ENSG00000143252
ENSG00000225533	ENSG00000119760
[truncated: 55,036 more rows]

## Sheet: TCGA-LUAD
Random Forests	Extreme Pseudo Sampling
ENSG00000224687	ENSG00000166189
ENSG00000144815	ENSG00000058600
ENSG00000110079	ENSG00000153187
ENSG00000237167	ENSG00000162227
ENSG00000102575	ENSG00000138107
ENSG00000141458	ENSG00000165119
ENSG00000225938	ENSG00000111361
ENSG00000143578	ENSG00000120948
ENSG00000259471	ENSG00000115317
ENSG00000148795	ENSG00000078369
ENSG00000241978	ENSG00000116198
ENSG00000243961	ENSG00000259956
ENSG00000105967	ENSG00000161920
ENSG00000235126	ENSG00000140350
ENSG00000124664	ENSG00000142751
ENSG00000107159	ENSG00000175826
ENSG00000181126	ENSG00000175283
ENSG00000256609	ENSG00000113141
ENSG00000259516	ENSG00000071626
ENSG00000112877	ENSG00000089280
ENSG00000111058	ENSG00000138375
ENSG00000196497	ENSG00000122566
ENSG00000272908	ENSG00000099783
ENSG00000078328	ENSG00000108953
ENSG00000054983	ENSG00000168066
ENSG00000104938	ENSG00000114993
ENSG00000149289	ENSG00000109917
ENSG00000197415	ENSG00000167193
ENSG00000232328	ENSG00000092199
ENSG00000260086	ENSG00000066427
ENSG00000242324	ENSG00000182944
ENSG00000004487	ENSG00000171720
ENSG00000269929	ENSG00000003509
ENSG00000248568	ENSG00000103342
ENSG00000118507	ENSG00000204344
ENSG00000121101	ENSG00000151923
ENSG00000173848	ENSG00000040633
ENSG00000137491	ENSG00000107874
ENSG00000115419	ENSG00000108963
ENSG00000166143	ENSG00000107829
ENSG00000198873	ENSG00000176783
ENSG00000180772	ENSG00000187514
ENSG00000239405	ENSG00000171735
ENSG00000145545	ENSG00000127837
ENSG00000137976	ENSG00000115947
ENSG00000155066	ENSG00000155229
ENSG00000124596	ENSG00000169564
ENSG00000260940	ENSG00000198917
ENSG00000255147	ENSG00000055917
ENSG00000161835	ENSG00000204713
ENSG00000125355	ENSG00000163481
ENSG00000168703	ENSG00000111737
ENSG00000173826	ENSG00000171311
ENSG00000178401	ENSG00000196453
ENSG00000144681	ENSG00000121774
ENSG00000166927	ENSG00000198081
ENSG00000170909	ENSG00000172053
ENSG00000273837	ENSG00000135801
ENSG00000143110	ENSG00000064703
ENSG00000178301	ENSG00000151353
ENSG00000180720	ENSG00000124535
ENSG00000223940	ENSG00000148331
ENSG00000125810	ENSG00000188986
ENSG00000145247	ENSG00000143761
ENSG00000169972	ENSG00000124356
ENSG00000280434	ENSG00000137656
ENSG00000130675	ENSG00000109919
ENSG00000064787	ENSG00000198746
ENSG00000092051	ENSG00000162419
ENSG00000171611	ENSG00000115364
ENSG00000101916	ENSG00000086232
ENSG00000205086	ENSG00000162384
ENSG00000174791	ENSG00000145982
ENSG00000148483	ENSG00000136819
ENSG00000117009	ENSG00000214046
ENSG00000110756	ENSG00000204599
ENSG00000058335	ENSG00000198912
ENSG00000144843	ENSG00000070444
ENSG00000214708	ENSG00000158109
ENSG00000120217	ENSG00000196422
ENSG00000234944	ENSG00000239306
ENSG00000169554	ENSG00000130764
ENSG00000254810	ENSG00000141858
ENSG00000163467	ENSG00000022840
ENSG00000154252	ENSG00000196655
ENSG00000167767	ENSG00000170445
ENSG00000085978	ENSG00000116288
ENSG00000173227	ENSG00000100395
ENSG00000183287	ENSG00000204231
ENSG00000235385	ENSG00000150433
ENSG00000173706	ENSG00000055070
ENSG00000255815	ENSG00000143093
ENSG00000185761	ENSG00000135317
ENSG00000165140	ENSG00000116353
ENSG00000254285	ENSG00000114956
ENSG00000232480	ENSG00000088986
ENSG00000134247	ENSG00000156508
ENSG00000091106	ENSG00000119953
ENSG00000178722	ENSG00000104969
ENSG00000243064	ENSG00000187742
ENSG00000183621	ENSG00000136710
ENSG00000143217	ENSG00000096746
ENSG00000158055	ENSG00000143862
ENSG00000185420	ENSG00000177479
ENSG00000173585	ENSG00000171853
ENSG00000174837	ENSG00000108559
ENSG00000102349	ENSG00000100271
ENSG00000176428	ENSG00000205531
ENSG00000155897	ENSG00000155542
ENSG00000107798	ENSG00000077312
ENSG00000140006	ENSG00000011295
ENSG00000225101	ENSG00000129245
ENSG00000109205	ENSG00000075292
ENSG00000078018	ENSG00000124380
ENSG00000182272	ENSG00000105321
ENSG00000234281	ENSG00000179562
ENSG00000100034	ENSG00000170584
ENSG00000272839	ENSG00000055950
ENSG00000233038	ENSG00000167965
ENSG00000127329	ENSG00000138668
ENSG00000167633	ENSG00000108312
ENSG00000125247	ENSG00000167112
ENSG00000205213	ENSG00000114978
ENSG00000162836	ENSG00000090487
ENSG00000115361	ENSG00000142864
ENSG00000139835	ENSG00000180822
ENSG00000224520	ENSG00000176087
ENSG00000105538	ENSG00000134330
ENSG00000108932	ENSG00000137996
ENSG00000072201	ENSG00000162851
ENSG00000104643	ENSG00000007341
ENSG00000175213	ENSG00000184056
ENSG00000228559	ENSG00000183726
ENSG00000155659	ENSG00000120333
ENSG00000231226	ENSG00000166169
ENSG00000049283	ENSG00000172273
ENSG00000242265	ENSG00000115307
ENSG00000272914	ENSG00000123064
ENSG00000173391	ENSG00000119487
ENSG00000130052	ENSG00000278311
ENSG00000267077	ENSG00000167721
ENSG00000281406	ENSG00000161547
ENSG00000261371	ENSG00000160993
ENSG00000234575	ENSG00000112081
ENSG00000169218	ENSG00000117543
ENSG00000143839	ENSG00000257218
ENSG00000198858	ENSG00000141873
ENSG00000111412	ENSG00000047056
ENSG00000267795	ENSG00000242485
ENSG00000151718	ENSG00000089053
ENSG00000125900	ENSG00000174238
ENSG00000117069	ENSG00000163468
ENSG00000160753	ENSG00000105705
ENSG00000274736	ENSG00000087087
ENSG00000227425	ENSG00000168118
ENSG00000047621	ENSG00000165512
ENSG00000260314	ENSG00000214941
ENSG00000106327	ENSG00000179632
ENSG00000167261	ENSG00000060339
ENSG00000178078	ENSG00000107625
ENSG00000167613	ENSG00000104131
ENSG00000107742	ENSG00000113269
ENSG00000273877	ENSG00000175470
ENSG00000006453	ENSG00000147164
ENSG00000198576	ENSG00000196642
ENSG00000279805	ENSG00000214753
ENSG00000087076	ENSG00000146576
ENSG00000259078	ENSG00000127054
ENSG00000110880	ENSG00000089234
ENSG00000120156	ENSG00000185504
ENSG00000228630	ENSG00000133275
ENSG00000173898	ENSG00000166133
ENSG00000130775	ENSG00000160087
ENSG00000187642	ENSG00000250462
ENSG00000101307	ENSG00000162613
ENSG00000180061	ENSG00000167491
ENSG00000178726	ENSG00000130749
ENSG00000221838	ENSG00000178952
ENSG00000189292	ENSG00000151532
ENSG00000129354	ENSG00000143294
ENSG00000085760	ENSG00000062194
ENSG00000084453	ENSG00000143569
ENSG00000154133	ENSG00000155256
ENSG00000161896	ENSG00000213672
ENSG00000082397	ENSG00000119979
ENSG00000125991	ENSG00000142686
ENSG00000175832	ENSG00000105583
ENSG00000125851	ENSG00000168887
ENSG00000133800	ENSG00000090273
ENSG00000144909	ENSG00000130714
ENSG00000236078	ENSG00000111786
ENSG00000129317	ENSG00000136908
ENSG00000179776	ENSG00000182149
ENSG00000102760	ENSG00000100353
ENSG00000131370	ENSG00000106638
ENSG00000116701	ENSG00000144567
ENSG00000160883	ENSG00000142507
ENSG00000268355	ENSG00000184863
ENSG00000198053	ENSG00000108518
ENSG00000279526	ENSG00000011304
ENSG00000121797	ENSG00000150316
ENSG00000159212	ENSG00000172977
ENSG00000168497	ENSG00000171307
ENSG00000185640	ENSG00000176386
ENSG00000027697	ENSG00000140612
ENSG00000186326	ENSG00000228474
ENSG00000243871	ENSG00000149823
ENSG00000161643	ENSG00000160075
ENSG00000248551	ENSG00000143971
ENSG00000144406	ENSG00000138385
ENSG00000187688	ENSG00000132467
ENSG00000177551	ENSG00000180329
ENSG00000131037	ENSG00000157895
ENSG00000171051	ENSG00000136813
ENSG00000168143	ENSG00000278615
ENSG00000067082	ENSG00000169981
ENSG00000120314	ENSG00000227500
ENSG00000110799	ENSG00000130921
ENSG00000182132	ENSG00000152795
ENSG00000163513	ENSG00000183751
ENSG00000155465	ENSG00000109519
ENSG00000012779	ENSG00000174748
ENSG00000176920	ENSG00000197417
ENSG00000103313	ENSG00000015676
ENSG00000129675	ENSG00000185730
ENSG00000256262	ENSG00000108523
ENSG00000157350	ENSG00000105248
ENSG00000163788	ENSG00000125656
ENSG00000189134	ENSG00000120656
ENSG00000096384	ENSG00000115661
ENSG00000197646	ENSG00000162222
ENSG00000167004	ENSG00000117419
ENSG00000130005	ENSG00000215041
ENSG00000147251	ENSG00000147439
ENSG00000139567	ENSG00000115289
ENSG00000130147	ENSG00000248049
ENSG00000106780	ENSG00000122386
ENSG00000255422	ENSG00000113648
ENSG00000170989	ENSG00000116560
ENSG00000154783	ENSG00000102390
ENSG00000281357	ENSG00000150756
ENSG00000267095	ENSG00000123144
ENSG00000134256	ENSG00000157191
ENSG00000111052	ENSG00000102309
ENSG00000172878	ENSG00000115875
ENSG00000175445	ENSG00000188315
ENSG00000173757	ENSG00000119777
ENSG00000273986	ENSG00000100568
ENSG00000129467	ENSG00000196812
ENSG00000115165	ENSG00000170043
ENSG00000233746	ENSG00000135624
ENSG00000172578	ENSG00000105556
ENSG00000106290	ENSG00000170855
ENSG00000254951	ENSG00000105701
ENSG00000141298	ENSG00000170142
ENSG00000004799	ENSG00000005302
ENSG00000173482	ENSG00000181991
ENSG00000162433	ENSG00000107929
ENSG00000115194	ENSG00000198218
ENSG00000135749	ENSG00000132153
ENSG00000107738	ENSG00000115053
ENSG00000110063	ENSG00000037241
ENSG00000038945	ENSG00000188428
ENSG00000086300	ENSG00000166847
ENSG00000135604	ENSG00000126945
ENSG00000183379	ENSG00000177733
ENSG00000234362	ENSG00000146282
ENSG00000203797	ENSG00000057757
ENSG00000136867	ENSG00000143740
ENSG00000152463	ENSG00000143319
ENSG00000229912	ENSG00000165629
ENSG00000121691	ENSG00000129255
ENSG00000157214	ENSG00000173264
ENSG00000144824	ENSG00000185453
ENSG00000218336	ENSG00000115234
ENSG00000135929	ENSG00000184209
ENSG00000090530	ENSG00000008130
ENSG00000165495	ENSG00000148399
ENSG00000134030	ENSG00000136940
ENSG00000100294	ENSG00000204498
ENSG00000168484	ENSG00000126214
ENSG00000278971	ENSG00000170631
ENSG00000096996	ENSG00000121964
ENSG00000114854	ENSG00000168395
ENSG00000167995	ENSG00000140157
ENSG00000184349	ENSG00000155363
ENSG00000103269	ENSG00000157637
ENSG00000262115	ENSG00000173327
ENSG00000162722	ENSG00000136146
ENSG00000149269	ENSG00000010165
ENSG00000082458	ENSG00000176108
ENSG00000121075	ENSG00000170860
ENSG00000069424	ENSG00000177370
ENSG00000187950	ENSG00000108509
ENSG00000154065	ENSG00000198925
ENSG00000249859	ENSG00000110768
ENSG00000119138	ENSG00000115211
ENSG00000183258	ENSG00000197226
ENSG00000169252	ENSG00000161956
ENSG00000166145	ENSG00000117133
ENSG00000182010	ENSG00000074319
ENSG00000184599	ENSG00000205937
ENSG00000166123	ENSG00000092330
ENSG00000261104	ENSG00000079246
ENSG00000229444	ENSG00000163634
ENSG00000145147	ENSG00000186501
ENSG00000185049	ENSG00000054118
ENSG00000259847	ENSG00000049167
ENSG00000196396	ENSG00000065029
ENSG00000242017	ENSG00000185475
ENSG00000132688	ENSG00000072849
ENSG00000198019	ENSG00000144021
ENSG00000249741	ENSG00000185024
ENSG00000258603	ENSG00000223501
ENSG00000138769	ENSG00000122557
ENSG00000131042	ENSG00000087269
ENSG00000174292	ENSG00000120705
ENSG00000081052	ENSG00000176371
ENSG00000222429	ENSG00000111843
ENSG00000254415	ENSG00000149483
ENSG00000171004	ENSG00000135482
ENSG00000186074	ENSG00000170296
ENSG00000137710	ENSG00000270647
ENSG00000163661	ENSG00000143727
ENSG00000231999	ENSG00000163832
ENSG00000255330	ENSG00000198952
ENSG00000224875	ENSG00000136450
ENSG00000136869	ENSG00000103932
ENSG00000254122	ENSG00000116809
ENSG00000130701	ENSG00000169398
ENSG00000182255	ENSG00000174839
ENSG00000133246	ENSG00000230124
ENSG00000108405	ENSG00000112592
ENSG00000197024	ENSG00000112679
ENSG00000259023	ENSG00000185359
ENSG00000123119	ENSG00000183340
ENSG00000135052	ENSG00000108424
ENSG00000179913	ENSG00000214706
ENSG00000136842	ENSG00000173039
ENSG00000164935	ENSG00000169612
ENSG00000188611	ENSG00000120029
ENSG00000185904	ENSG00000111850
ENSG00000095370	ENSG00000143553
ENSG00000134954	ENSG00000197713
ENSG00000204301	ENSG00000177963
ENSG00000101311	ENSG00000121940
ENSG00000152990	ENSG00000089022
ENSG00000187690	ENSG00000103035
ENSG00000263893	ENSG00000135334
ENSG00000104660	ENSG00000104679
ENSG00000236304	ENSG00000138621
ENSG00000228307	ENSG00000116489
ENSG00000164236	ENSG00000160679
ENSG00000183715	ENSG00000137275
ENSG00000112367	ENSG00000155729
ENSG00000017260	ENSG00000136271
ENSG00000109881	ENSG00000150776
ENSG00000261121	ENSG00000014824
ENSG00000188976	ENSG00000033030
ENSG00000136732	ENSG00000168826
ENSG00000261604	ENSG00000117614
ENSG00000119888	ENSG00000162441
ENSG00000275785	ENSG00000138363
ENSG00000159450	ENSG00000135632
ENSG00000279622	ENSG00000116459
ENSG00000107263	ENSG00000243317
ENSG00000253821	ENSG00000015171
ENSG00000171049	ENSG00000146909
ENSG00000167850	ENSG00000112855
ENSG00000088826	ENSG00000100802
ENSG00000143226	ENSG00000174840
ENSG00000232202	ENSG00000006530
ENSG00000113070	ENSG00000033011
ENSG00000134398	ENSG00000196363
ENSG00000106541	ENSG00000189403
ENSG00000112175	ENSG00000266962
ENSG00000167210	ENSG00000065135
ENSG00000203757	ENSG00000103343
ENSG00000166106	ENSG00000116863
ENSG00000165810	ENSG00000185085
ENSG00000138311	ENSG00000135315
ENSG00000111897	ENSG00000177030
ENSG00000170836	ENSG00000119242
ENSG00000224397	ENSG00000179950
ENSG00000168309	ENSG00000138175
ENSG00000204161	ENSG00000087365
ENSG00000251056	ENSG00000258315
ENSG00000227057	ENSG00000163463
ENSG00000137825	ENSG00000052749
ENSG00000196812	ENSG00000122687
ENSG00000087152	ENSG00000119616
ENSG00000103544	ENSG00000204209
ENSG00000111252	ENSG00000184009
ENSG00000258943	ENSG00000263465
ENSG00000244215	ENSG00000143612
ENSG00000173372	ENSG00000125482
ENSG00000106443	ENSG00000143207
ENSG00000167962	ENSG00000174231
ENSG00000272695	ENSG00000128245
ENSG00000237923	ENSG00000116906
ENSG00000262370	ENSG00000167257
ENSG00000125459	ENSG00000080802
ENSG00000128059	ENSG00000107959
ENSG00000254838	ENSG00000183258
ENSG00000187323	ENSG00000160695
ENSG00000159307	ENSG00000140988
ENSG00000205716	ENSG00000163138
ENSG00000058056	ENSG00000204923
ENSG00000142273	ENSG00000234127
ENSG00000104918	ENSG00000162775
ENSG00000274605	ENSG00000147140
ENSG00000243455	ENSG00000183605
ENSG00000225650	ENSG00000125651
ENSG00000018280	ENSG00000189266
ENSG00000180481	ENSG00000106628
ENSG00000120068	ENSG00000135486
ENSG00000255794	ENSG00000204843
ENSG00000170445	ENSG00000134452
ENSG00000233523	ENSG00000272047
ENSG00000244280	ENSG00000053372
ENSG00000164946	ENSG00000169609
ENSG00000259091	ENSG00000149761
ENSG00000100196	ENSG00000136238
ENSG00000082516	ENSG00000165060
ENSG00000211689	ENSG00000110367
ENSG00000212588	ENSG00000177352
ENSG00000143493	ENSG00000112763
ENSG00000043591	ENSG00000146109
ENSG00000068305	ENSG00000186298
ENSG00000149346	ENSG00000267080
ENSG00000260398	ENSG00000133243
ENSG00000203446	ENSG00000116350
ENSG00000237289	ENSG00000188725
ENSG00000002726	ENSG00000108883
ENSG00000235770	ENSG00000185163
ENSG00000150990	ENSG00000163867
ENSG00000138315	ENSG00000160783
ENSG00000213250	ENSG00000028310
ENSG00000164659	ENSG00000009335
ENSG00000224215	ENSG00000115677
ENSG00000180440	ENSG00000149547
ENSG00000259285	ENSG00000146963
ENSG00000031081	ENSG00000136827
ENSG00000122862	ENSG00000168288
ENSG00000136205	ENSG00000170144
ENSG00000163362	ENSG00000184924
ENSG00000105887	ENSG00000132388
ENSG00000149488	ENSG00000105939
ENSG00000131171	ENSG00000013306
ENSG00000198169	ENSG00000161904
ENSG00000157368	ENSG00000132376
ENSG00000155511	ENSG00000084623
ENSG00000184363	ENSG00000044115
ENSG00000196218	ENSG00000137185
ENSG00000196329	ENSG00000125457
ENSG00000110934	ENSG00000167674
ENSG00000237413	ENSG00000115568
ENSG00000112139	ENSG00000247077
ENSG00000077713	ENSG00000106028
ENSG00000091127	ENSG00000157954
ENSG00000030582	ENSG00000145833
ENSG00000273664	ENSG00000142675
ENSG00000230387	ENSG00000177971
ENSG00000224081	ENSG00000100632
ENSG00000142453	ENSG00000105254
ENSG00000166974	ENSG00000139719
ENSG00000085552	ENSG00000100836
ENSG00000250234	ENSG00000067365
ENSG00000119686	ENSG00000071994
ENSG00000254521	ENSG00000134440
ENSG00000197959	ENSG00000125386
ENSG00000262198	ENSG00000105700
ENSG00000258926	ENSG00000130717
ENSG00000159674	ENSG00000152348
ENSG00000273045	ENSG00000148840
ENSG00000118564	ENSG00000167118
ENSG00000088827	ENSG00000164615
ENSG00000133105	ENSG00000095485
ENSG00000146072	ENSG00000165782
ENSG00000263586	ENSG00000142166
ENSG00000110660	ENSG00000133612
ENSG00000135917	ENSG00000167394
ENSG00000169856	ENSG00000129932
ENSG00000270490	ENSG00000162813
ENSG00000276644	ENSG00000152404
ENSG00000000938	ENSG00000169727
ENSG00000281160	ENSG00000168002
ENSG00000145476	ENSG00000186716
ENSG00000272619	ENSG00000182952
ENSG00000105854	ENSG00000176101
ENSG00000059573	ENSG00000159593
ENSG00000167081	ENSG00000166261
ENSG00000131873	ENSG00000141522
ENSG00000182253	ENSG00000179151
ENSG00000204592	ENSG00000124383
ENSG00000140044	ENSG00000100348
ENSG00000197256	ENSG00000106346
ENSG00000124641	ENSG00000140694
ENSG00000066056	ENSG00000130713
ENSG00000103226	ENSG00000182473
ENSG00000232564	ENSG00000185722
ENSG00000147655	ENSG00000107816
ENSG00000106089	ENSG00000111011
ENSG00000169860	ENSG00000055130
ENSG00000173137	ENSG00000130772
ENSG00000188124	ENSG00000184319
ENSG00000139767	ENSG00000169813
ENSG00000179066	ENSG00000078967
ENSG00000211445	ENSG00000125485
ENSG00000090975	ENSG00000103495
ENSG00000196209	ENSG00000014919
ENSG00000123178	ENSG00000155636
ENSG00000135218	ENSG00000135845
ENSG00000183161	ENSG00000156374
ENSG00000111291	ENSG00000175707
ENSG00000257989	ENSG00000134684
ENSG00000151490	ENSG00000135924
ENSG00000165197	ENSG00000119335
ENSG00000108828	ENSG00000114650
ENSG00000178537	ENSG00000162961
ENSG00000164879	ENSG00000087088
ENSG00000133742	ENSG00000170085
ENSG00000091656	ENSG00000107404
ENSG00000230716	ENSG00000172239
ENSG00000257906	ENSG00000160445
ENSG00000102104	ENSG00000127804
ENSG00000274159	ENSG00000185122
ENSG00000164458	ENSG00000132361
ENSG00000251369	ENSG00000170315
ENSG00000004939	ENSG00000100711
ENSG00000198075	ENSG00000178971
ENSG00000277758	ENSG00000238227
ENSG00000172432	ENSG00000168802
ENSG00000177575	ENSG00000171953
ENSG00000075391	ENSG00000170265
ENSG00000146223	ENSG00000146574
ENSG00000251529	ENSG00000172936
ENSG00000137757	ENSG00000204120
ENSG00000147443	ENSG00000111229
ENSG00000178997	ENSG00000148153
ENSG00000144712	ENSG00000118260
ENSG00000272848	ENSG00000143321
ENSG00000171453	ENSG00000185344
ENSG00000155962	ENSG00000163938
ENSG00000108381	ENSG00000147789
ENSG00000121753	ENSG00000168385
ENSG00000237926	ENSG00000185787
ENSG00000279396	ENSG00000165672
ENSG00000169418	ENSG00000116786
ENSG00000165168	ENSG00000172939
ENSG00000135298	ENSG00000069248
ENSG00000136261	ENSG00000116213
ENSG00000231341	ENSG00000171861
ENSG00000141371	ENSG00000170310
ENSG00000113643	ENSG00000204316
ENSG00000110031	ENSG00000113734
ENSG00000154370	ENSG00000135336
ENSG00000143382	ENSG00000110011
ENSG00000136457	ENSG00000066044
ENSG00000167774	ENSG00000155827
ENSG00000231942	ENSG00000113851
ENSG00000258813	ENSG00000184857
ENSG00000250978	ENSG00000162191
ENSG00000135596	ENSG00000186532
ENSG00000105383	ENSG00000134186
ENSG00000167967	ENSG00000204438
ENSG00000142207	ENSG00000116120
ENSG00000173369	ENSG00000138617
ENSG00000132470	ENSG00000204227
ENSG00000184347	ENSG00000122257
ENSG00000188158	ENSG00000128654
ENSG00000158186	ENSG00000035141
ENSG00000096696	ENSG00000105968
ENSG00000123388	ENSG00000141646
ENSG00000158517	ENSG00000112812
ENSG00000198959	ENSG00000175334
ENSG00000205002	ENSG00000100813
ENSG00000188112	ENSG00000224870
ENSG00000145832	ENSG00000147099
ENSG00000230316	ENSG00000155463
ENSG00000269681	ENSG00000159479
ENSG00000171885	ENSG00000167842
ENSG00000278192	ENSG00000140829
ENSG00000254703	ENSG00000011007
ENSG00000010379	ENSG00000092931
ENSG00000272138	ENSG00000170619
ENSG00000170152	ENSG00000145912
ENSG00000105339	ENSG00000075856
ENSG00000136160	ENSG00000167986
ENSG00000204362	ENSG00000147457
ENSG00000245614	ENSG00000091640
ENSG00000112531	ENSG00000065268
ENSG00000236914	ENSG00000049541
ENSG00000159166	ENSG00000149932
ENSG00000119917	ENSG00000147274
ENSG00000110107	ENSG00000126814
ENSG00000244476	ENSG00000128973
ENSG00000234506	ENSG00000160633
ENSG00000143443	ENSG00000082898
ENSG00000162873	ENSG00000167985
ENSG00000230498	ENSG00000116337
ENSG00000253041	ENSG00000023041
ENSG00000168234	ENSG00000100220
ENSG00000197253	ENSG00000004059
ENSG00000111863	ENSG00000146007
ENSG00000171617	ENSG00000144043
ENSG00000188921	ENSG00000197451
ENSG00000104967	ENSG00000183207
ENSG00000151632	ENSG00000105576
ENSG00000227188	ENSG00000144647
ENSG00000070526	ENSG00000148334
ENSG00000249915	ENSG00000139405
ENSG00000176834	ENSG00000152464
ENSG00000226822	ENSG00000166788
ENSG00000255479	ENSG00000186666
ENSG00000112699	ENSG00000134698
ENSG00000133561	ENSG00000125901
ENSG00000224738	ENSG00000198408
ENSG00000065618	ENSG00000070366
ENSG00000186198	ENSG00000166716
ENSG00000142444	ENSG00000197217
ENSG00000124380	ENSG00000068745
ENSG00000100003	ENSG00000173163
ENSG00000255186	ENSG00000178028
ENSG00000205837	ENSG00000136045
ENSG00000278931	ENSG00000132382
ENSG00000150275	ENSG00000148229
ENSG00000067057	ENSG00000122406
ENSG00000151651	ENSG00000179364
ENSG00000161640	ENSG00000060069
ENSG00000115138	ENSG00000159592
ENSG00000265531	ENSG00000031823
ENSG00000144647	ENSG00000235453
ENSG00000272784	ENSG00000181090
ENSG00000158869	ENSG00000103275
ENSG00000272419	ENSG00000227372
ENSG00000234880	ENSG00000105287
ENSG00000090382	ENSG00000173456
ENSG00000250706	ENSG00000158545
ENSG00000126861	ENSG00000144535
ENSG00000240563	ENSG00000148335
ENSG00000100558	ENSG00000125877
ENSG00000115652	ENSG00000067596
ENSG00000124191	ENSG00000071894
ENSG00000140505	ENSG00000100575
ENSG00000175513	ENSG00000047579
ENSG00000227051	ENSG00000105229
ENSG00000138050	ENSG00000112078
ENSG00000133121	ENSG00000117597
ENSG00000241644	ENSG00000178397
ENSG00000182551	ENSG00000119421
ENSG00000237470	ENSG00000129197
ENSG00000137575	ENSG00000166337
ENSG00000221968	ENSG00000129559
ENSG00000129596	ENSG00000105447
ENSG00000182397	ENSG00000165502
ENSG00000235750	ENSG00000105669
ENSG00000277369	ENSG00000107521
ENSG00000135775	ENSG00000158604
ENSG00000271614	ENSG00000139726
ENSG00000185386	ENSG00000152942
ENSG00000163380	ENSG00000204822
ENSG00000235734	ENSG00000130023
ENSG00000274330	ENSG00000213639
ENSG00000073712	ENSG00000144580
ENSG00000277494	ENSG00000164609
ENSG00000161929	ENSG00000134453
ENSG00000182979	ENSG00000165699
ENSG00000245025	ENSG00000166024
ENSG00000138964	ENSG00000071127
ENSG00000214842	ENSG00000169221
ENSG00000223572	ENSG00000100083
ENSG00000197405	ENSG00000063978
ENSG00000132205	ENSG00000204569
ENSG00000164756	ENSG00000114383
ENSG00000146242	ENSG00000162980
ENSG00000105072	ENSG00000130520
ENSG00000083857	ENSG00000172171
ENSG00000103037	ENSG00000156973
ENSG00000259642	ENSG00000075624
ENSG00000267774	ENSG00000196531
ENSG00000275874	ENSG00000242802
ENSG00000205038	ENSG00000176022
ENSG00000133706	ENSG00000103415
ENSG00000243738	ENSG00000125944
ENSG00000227403	ENSG00000117481
ENSG00000132824	ENSG00000187049
ENSG00000171488	ENSG00000167699
ENSG00000269711	ENSG00000040531
ENSG00000102032	ENSG00000123545
ENSG00000187583	ENSG00000175573
ENSG00000225419	ENSG00000083896
ENSG00000253315	ENSG00000136247
ENSG00000166012	ENSG00000025770
ENSG00000258545	ENSG00000240356
ENSG00000259523	ENSG00000165684
ENSG00000100105	ENSG00000198890
ENSG00000196071	ENSG00000144524
ENSG00000159723	ENSG00000158042
ENSG00000150457	ENSG00000067560
ENSG00000109072	ENSG00000167110
ENSG00000204758	ENSG00000102974
ENSG00000128268	ENSG00000174151
ENSG00000243978	ENSG00000177125
ENSG00000157224	ENSG00000125449
ENSG00000234754	ENSG00000166135
ENSG00000197465	ENSG00000155287
ENSG00000109846	ENSG00000187778
ENSG00000127954	ENSG00000112308
ENSG00000173517	ENSG00000153574
ENSG00000124116	ENSG00000179010
ENSG00000274993	ENSG00000205903
ENSG00000150048	ENSG00000111832
ENSG00000275830	ENSG00000171169
ENSG00000196391	ENSG00000167130
ENSG00000085514	ENSG00000168310
ENSG00000251442	ENSG00000172845
ENSG00000198399	ENSG00000110696
ENSG00000162616	ENSG00000152147
ENSG00000154721	ENSG00000171490
ENSG00000140090	ENSG00000125835
ENSG00000204577	ENSG00000184903
ENSG00000130821	ENSG00000061936
ENSG00000010318	ENSG00000173113
ENSG00000136807	ENSG00000172046
ENSG00000278259	ENSG00000254901
ENSG00000261801	ENSG00000100324
ENSG00000185303	ENSG00000198000
ENSG00000137434	ENSG00000168569
ENSG00000223400	ENSG00000161970
ENSG00000112118	ENSG00000205138
ENSG00000092607	ENSG00000157045
ENSG00000111961	ENSG00000081177
ENSG00000243792	ENSG00000196387
ENSG00000185565	ENSG00000106459
ENSG00000177054	ENSG00000114767
ENSG00000148339	ENSG00000127022
ENSG00000137203	ENSG00000141959
ENSG00000176435	ENSG00000037474
ENSG00000112902	ENSG00000204178
ENSG00000233884	ENSG00000168092
ENSG00000099957	ENSG00000119682
ENSG00000278370	ENSG00000156858
ENSG00000234155	ENSG00000167962
ENSG00000169282	ENSG00000119599
ENSG00000240240	ENSG00000112983
ENSG00000272030	ENSG00000227057
ENSG00000014914	ENSG00000075336
ENSG00000135083	ENSG00000121775
ENSG00000140678	ENSG00000101558
ENSG00000171502	ENSG00000102119
ENSG00000163463	ENSG00000119723
ENSG00000255366	ENSG00000100426
ENSG00000182287	ENSG00000170004
ENSG00000168481	ENSG00000162585
ENSG00000188176	ENSG00000172500
ENSG00000240344	ENSG00000116750
ENSG00000270021	ENSG00000136709
ENSG00000135387	ENSG00000177697
ENSG00000132170	ENSG00000135823
ENSG00000204176	ENSG00000168591
ENSG00000235400	ENSG00000143947
ENSG00000263753	ENSG00000065615
ENSG00000114626	ENSG00000067533
ENSG00000086015	ENSG00000175279
ENSG00000243144	ENSG00000118894
ENSG00000183166	ENSG00000213341
ENSG00000180871	ENSG00000151304
ENSG00000112320	ENSG00000122692
ENSG00000129170	ENSG00000173818
ENSG00000156510	ENSG00000185670
ENSG00000197362	ENSG00000135900
ENSG00000228196	ENSG00000115204
ENSG00000140263	ENSG00000100796
ENSG00000261468	ENSG00000092094
ENSG00000137842	ENSG00000141627
ENSG00000173930	ENSG00000105568
ENSG00000236499	ENSG00000113593
ENSG00000261116	ENSG00000234284
ENSG00000256234	ENSG00000038532
ENSG00000244677	ENSG00000266967
ENSG00000180537	ENSG00000069329
ENSG00000134539	ENSG00000127774
ENSG00000135953	ENSG00000072401
ENSG00000106976	ENSG00000173145
ENSG00000169403	ENSG00000103126
ENSG00000107242	ENSG00000197362
ENSG00000129473	ENSG00000141258
ENSG00000248626	ENSG00000106305
ENSG00000136854	ENSG00000101544
ENSG00000127084	ENSG00000143570
ENSG00000067066	ENSG00000126243
ENSG00000163283	ENSG00000160799
ENSG00000255462	ENSG00000114544
ENSG00000155926	ENSG00000108528
ENSG00000110148	ENSG00000187147
ENSG00000167971	ENSG00000204315
ENSG00000007306	ENSG00000134375
ENSG00000166224	ENSG00000134046
ENSG00000150337	ENSG00000198055
ENSG00000164047	ENSG00000262919
ENSG00000215548	ENSG00000273749
ENSG00000172159	ENSG00000154222
ENSG00000172046	ENSG00000153015
ENSG00000277534	ENSG00000219102
ENSG00000146859	ENSG00000165934
ENSG00000158315	ENSG00000132716
ENSG00000204371	ENSG00000213024
ENSG00000055813	ENSG00000175390
ENSG00000172818	ENSG00000066654
ENSG00000175854	ENSG00000187713
ENSG00000082996	ENSG00000215712
ENSG00000154127	ENSG00000197363
ENSG00000105609	ENSG00000143258
ENSG00000272414	ENSG00000115128
ENSG00000134917	ENSG00000204619
ENSG00000065675	ENSG00000176946
ENSG00000259500	ENSG00000182899
ENSG00000278910	ENSG00000214087
ENSG00000244482	ENSG00000078808
ENSG00000111450	ENSG00000126067
ENSG00000171298	ENSG00000267809
ENSG00000164161	ENSG00000115839
ENSG00000224822	ENSG00000166037
ENSG00000257497	ENSG00000171865
ENSG00000116690	ENSG00000141101
ENSG00000240668	ENSG00000163930
ENSG00000159761	ENSG00000157538
ENSG00000109625	ENSG00000163479
ENSG00000266989	ENSG00000137411
ENSG00000254558	ENSG00000143543
ENSG00000250722	ENSG00000119725
ENSG00000112996	ENSG00000141252
ENSG00000187821	ENSG00000108669
ENSG00000273341	ENSG00000144591
ENSG00000174405	ENSG00000148498
ENSG00000137142	ENSG00000111231
ENSG00000212391	ENSG00000157540
ENSG00000264860	ENSG00000179029
ENSG00000102854	ENSG00000198728
ENSG00000250015	ENSG00000135870
ENSG00000272411	ENSG00000129250
ENSG00000237512	ENSG00000141026
ENSG00000171777	ENSG00000109971
ENSG00000182264	ENSG00000143368
ENSG00000225611	ENSG00000004779
ENSG00000133627	ENSG00000152102
ENSG00000120645	ENSG00000114388
ENSG00000279166	ENSG00000143624
ENSG00000110876	ENSG00000173171
ENSG00000214575	ENSG00000144115
ENSG00000227906	ENSG00000169740
ENSG00000250073	ENSG00000110880
ENSG00000234743	ENSG00000144233
ENSG00000143850	ENSG00000119203
ENSG00000259749	ENSG00000146828
ENSG00000255587	ENSG00000184840
ENSG00000206878	ENSG00000138069
ENSG00000199567	ENSG00000265354
ENSG00000253540	ENSG00000109066
ENSG00000279640	ENSG00000184887
ENSG00000279400	ENSG00000243667
ENSG00000248663	ENSG00000141034
ENSG00000173269	ENSG00000184787
ENSG00000143222	ENSG00000171824
ENSG00000099821	ENSG00000198755
ENSG00000143028	ENSG00000121060
ENSG00000101331	ENSG00000117408
ENSG00000261863	ENSG00000169857
ENSG00000272724	ENSG00000196230
ENSG00000104972	ENSG00000163170
ENSG00000100191	ENSG00000075089
ENSG00000091428	ENSG00000118046
ENSG00000161265	ENSG00000172062
ENSG00000267446	ENSG00000134461
ENSG00000141750	ENSG00000126698
ENSG00000006625	ENSG00000119844
ENSG00000231429	ENSG00000116497
ENSG00000182687	ENSG00000177854
ENSG00000272789	ENSG00000124357
ENSG00000090006	ENSG00000132463
ENSG00000254084	ENSG00000157837
ENSG00000120833	ENSG00000106682
ENSG00000102683	ENSG00000131475
ENSG00000112137	ENSG00000122545
ENSG00000204580	ENSG00000074356
ENSG00000132744	ENSG00000124523
ENSG00000116785	ENSG00000256053
ENSG00000272462	ENSG00000119596
ENSG00000207153	ENSG00000134056
ENSG00000275612	ENSG00000103550
ENSG00000116741	ENSG00000120733
ENSG00000070778	ENSG00000189046
ENSG00000105492	ENSG00000124562
ENSG00000091583	ENSG00000100949
ENSG00000116473	ENSG00000124444
ENSG00000183019	ENSG00000142937
ENSG00000093183	ENSG00000135930
ENSG00000092421	ENSG00000128463
ENSG00000204252	ENSG00000137720
ENSG00000005844	ENSG00000104472
ENSG00000040731	ENSG00000142655
ENSG00000078269	ENSG00000175137
ENSG00000128683	ENSG00000203705
ENSG00000251359	ENSG00000087338
ENSG00000262171	ENSG00000156875
ENSG00000176124	ENSG00000100129
ENSG00000131471	ENSG00000060688
ENSG00000231971	ENSG00000132773
ENSG00000163817	ENSG00000103274
ENSG00000140379	ENSG00000213585
ENSG00000223784	ENSG00000099804
ENSG00000179348	ENSG00000136527
ENSG00000071073	ENSG00000105443
ENSG00000185052	ENSG00000103037
ENSG00000038295	ENSG00000163312
ENSG00000225439	ENSG00000186222
ENSG00000110906	ENSG00000137312
ENSG00000198865	ENSG00000197157
ENSG00000168938	ENSG00000143303
ENSG00000229671	ENSG00000174915
ENSG00000106477	ENSG00000214113
ENSG00000165312	ENSG00000109133
ENSG00000168685	ENSG00000168256
ENSG00000078114	ENSG00000188938
ENSG00000145990	ENSG00000149480
ENSG00000120457	ENSG00000137871
ENSG00000202542	ENSG00000163466
ENSG00000279799	ENSG00000106603
ENSG00000167434	ENSG00000108039
ENSG00000137269	ENSG00000112977
ENSG00000204618	ENSG00000166398
ENSG00000124006	ENSG00000170291
ENSG00000248890	ENSG00000164252
ENSG00000104299	ENSG00000170633
ENSG00000173114	ENSG00000115233
ENSG00000127990	ENSG00000123552
ENSG00000248810	ENSG00000141699
ENSG00000011600	ENSG00000090432
ENSG00000108576	ENSG00000105085
ENSG00000254401	ENSG00000083750
ENSG00000178175	ENSG00000198034
ENSG00000206432	ENSG00000119812
ENSG00000241839	ENSG00000132275
ENSG00000230185	ENSG00000241343
ENSG00000229563	ENSG00000071655
ENSG00000133874	ENSG00000135999
ENSG00000257894	ENSG00000179967
ENSG00000153790	ENSG00000134308
ENSG00000153214	ENSG00000196151
ENSG00000213279	ENSG00000067704
ENSG00000235501	ENSG00000172732
ENSG00000120907	ENSG00000185104
ENSG00000198488	ENSG00000168610
ENSG00000278600	ENSG00000103496
ENSG00000111684	ENSG00000077348
ENSG00000234919	ENSG00000186625
ENSG00000183971	ENSG00000148303
ENSG00000178773	ENSG00000109534
ENSG00000131477	ENSG00000100124
ENSG00000214212	ENSG00000197724
ENSG00000268849	ENSG00000106635
ENSG00000204682	ENSG00000168228
ENSG00000105855	ENSG00000106608
ENSG00000279484	ENSG00000134644
ENSG00000159640	ENSG00000138785
ENSG00000260634	ENSG00000163214
ENSG00000100036	ENSG00000197579
ENSG00000226252	ENSG00000197223
ENSG00000115507	ENSG00000105298
ENSG00000091844	ENSG00000148690
ENSG00000145824	ENSG00000154114
ENSG00000180662	ENSG00000005339
ENSG00000258947	ENSG00000109065
ENSG00000215193	ENSG00000259431
ENSG00000052126	ENSG00000136925
ENSG00000049656	ENSG00000118579
ENSG00000182585	ENSG00000084693
ENSG00000171847	ENSG00000133597
ENSG00000152208	ENSG00000039650
ENSG00000168453	ENSG00000068028
ENSG00000144331	ENSG00000269949
ENSG00000269966	ENSG00000173757
ENSG00000115137	ENSG00000143322
ENSG00000084710	ENSG00000130559
ENSG00000248144	ENSG00000143353
ENSG00000179921	ENSG00000018699
ENSG00000227036	ENSG00000164631
ENSG00000253507	ENSG00000087263
ENSG00000214050	ENSG00000167720
ENSG00000010319	ENSG00000204576
ENSG00000005001	ENSG00000147419
ENSG00000249173	ENSG00000148296
ENSG00000178695	ENSG00000134748
ENSG00000242372	ENSG00000090372
ENSG00000132965	ENSG00000100445
ENSG00000278828	ENSG00000158796
ENSG00000204385	ENSG00000166387
ENSG00000112799	ENSG00000132383
ENSG00000124613	ENSG00000063177
ENSG00000007350	ENSG00000142676
ENSG00000169744	ENSG00000169718
ENSG00000127324	ENSG00000116918
ENSG00000117758	ENSG00000057608
ENSG00000166482	ENSG00000143742
ENSG00000186714	ENSG00000100938
ENSG00000220157	ENSG00000011009
ENSG00000019485	ENSG00000165233
ENSG00000054179	ENSG00000131504
ENSG00000169224	ENSG00000145919
ENSG00000225871	ENSG00000132842
ENSG00000184500	ENSG00000143774
ENSG00000165178	ENSG00000182512
ENSG00000140025	ENSG00000089094
ENSG00000136404	ENSG00000225921
ENSG00000185156	ENSG00000131732
ENSG00000196091	ENSG00000235106
ENSG00000055732	ENSG00000215845
ENSG00000237133	ENSG00000163795
ENSG00000130830	ENSG00000108591
ENSG00000116191	ENSG00000165733
ENSG00000138483	ENSG00000172301
ENSG00000166292	ENSG00000177951
ENSG00000155846	ENSG00000213523
ENSG00000136026	ENSG00000111642
ENSG00000214313	ENSG00000070785
ENSG00000033170	ENSG00000144741
ENSG00000128294	ENSG00000101216
ENSG00000189325	ENSG00000138674
ENSG00000198909	ENSG00000162627
ENSG00000123836	ENSG00000120686
ENSG00000146469	ENSG00000154832
ENSG00000225655	ENSG00000156253
ENSG00000223896	ENSG00000113575
ENSG00000163687	ENSG00000170892
ENSG00000185483	ENSG00000011454
ENSG00000260388	ENSG00000149930
ENSG00000135049	ENSG00000197062
ENSG00000163644	ENSG00000189077
ENSG00000236942	ENSG00000183530
ENSG00000110881	ENSG00000137947
ENSG00000090971	ENSG00000257365
ENSG00000232724	ENSG00000160688
ENSG00000166396	ENSG00000148358
ENSG00000100918	ENSG00000105612
ENSG00000277452	ENSG00000099817
ENSG00000124785	ENSG00000131652
ENSG00000120318	ENSG00000144455
ENSG00000243806	ENSG00000126581
ENSG00000261143	ENSG00000167881
ENSG00000159189	ENSG00000085644
ENSG00000137462	ENSG00000148843
ENSG00000136111	ENSG00000160785
ENSG00000166473	ENSG00000132478
ENSG00000078142	ENSG00000198841
ENSG00000171509	ENSG00000109606
ENSG00000186628	ENSG00000135457
ENSG00000162407	ENSG00000204954
ENSG00000139304	ENSG00000131462
ENSG00000182372	ENSG00000133316
ENSG00000103241	ENSG00000198818
ENSG00000277581	ENSG00000086061
ENSG00000258581	ENSG00000162642
ENSG00000232807	ENSG00000188636
ENSG00000138821	ENSG00000163811
ENSG00000124171	ENSG00000241553
ENSG00000143340	ENSG00000273899
ENSG00000241158	ENSG00000155868
ENSG00000010671	ENSG00000166484
ENSG00000236472	ENSG00000197756
ENSG00000254479	ENSG00000060642
ENSG00000107554	ENSG00000006695
ENSG00000114859	ENSG00000137343
ENSG00000153560	ENSG00000133884
ENSG00000252312	ENSG00000121390
ENSG00000140299	ENSG00000162129
ENSG00000252335	ENSG00000109332
ENSG00000130755	ENSG00000136874
ENSG00000175899	ENSG00000156639
ENSG00000159079	ENSG00000179115
ENSG00000149564	ENSG00000130227
ENSG00000177464	ENSG00000137815
ENSG00000032444	ENSG00000148688
ENSG00000251464	ENSG00000066697
ENSG00000103375	ENSG00000138430
ENSG00000133678	ENSG00000196943
ENSG00000250919	ENSG00000148384
ENSG00000259450	ENSG00000169217
ENSG00000226652	ENSG00000144224
ENSG00000103056	ENSG00000138071
ENSG00000124733	ENSG00000197785
ENSG00000125740	ENSG00000095787
ENSG00000037280	ENSG00000112514
ENSG00000244513	ENSG00000185627
ENSG00000188831	ENSG00000186001
ENSG00000176771	ENSG00000126883
ENSG00000157483	ENSG00000085760
ENSG00000196923	ENSG00000119650
ENSG00000243364	ENSG00000147604
ENSG00000203747	ENSG00000255508
ENSG00000150045	ENSG00000116251
ENSG00000081041	ENSG00000168286
ENSG00000058799	ENSG00000259768
ENSG00000158764	ENSG00000174943
ENSG00000163472	ENSG00000111652
ENSG00000116016	ENSG00000113068
ENSG00000279727	ENSG00000197780
ENSG00000123094	ENSG00000122218
ENSG00000170633	ENSG00000119509
ENSG00000214402	ENSG00000099364
ENSG00000232316	ENSG00000076242
ENSG00000266235	ENSG00000173457
ENSG00000204767	ENSG00000091542
ENSG00000138095	ENSG00000143106
ENSG00000230561	ENSG00000102984
ENSG00000128872	ENSG00000176624
ENSG00000092969	ENSG00000133706
ENSG00000100427	ENSG00000189339
ENSG00000143816	ENSG00000152684
ENSG00000067064	ENSG00000137200
ENSG00000139112	ENSG00000111707
ENSG00000047936	ENSG00000198663
ENSG00000235997	ENSG00000084754
ENSG00000186417	ENSG00000007168
ENSG00000013573	ENSG00000248333
ENSG00000196593	ENSG00000165689
ENSG00000157064	ENSG00000113456
ENSG00000000003	ENSG00000169964
ENSG00000234685	ENSG00000105726
ENSG00000254560	ENSG00000236618
ENSG00000205609	ENSG00000136811
ENSG00000197943	ENSG00000154727
ENSG00000028528	ENSG00000108840
ENSG00000270981	ENSG00000179409
ENSG00000257855	ENSG00000125447
ENSG00000135972	ENSG00000164182
ENSG00000255139	ENSG00000115282
ENSG00000197724	ENSG00000204152
ENSG00000100523	ENSG00000138050
ENSG00000224743	ENSG00000197858
ENSG00000039523	ENSG00000180626
ENSG00000241030	ENSG00000115816
ENSG00000052850	ENSG00000094880
ENSG00000273472	ENSG00000149929
ENSG00000182230	ENSG00000162714
ENSG00000107736	ENSG00000105323
ENSG00000248773	ENSG00000148343
ENSG00000260742	ENSG00000185127
ENSG00000122986	ENSG00000133030
ENSG00000172236	ENSG00000120509
ENSG00000136048	ENSG00000170348
ENSG00000133265	ENSG00000089597
ENSG00000109832	ENSG00000158864
ENSG00000272734	ENSG00000135316
ENSG00000143171	ENSG00000140650
ENSG00000259002	ENSG00000132507
ENSG00000154175	ENSG00000148300
ENSG00000110324	ENSG00000177082
ENSG00000225764	ENSG00000115694
ENSG00000233817	ENSG00000104824
ENSG00000104763	ENSG00000010244
ENSG00000229567	ENSG00000204564
ENSG00000278899	ENSG00000114648
ENSG00000070540	ENSG00000104388
ENSG00000259470	ENSG00000134597
ENSG00000265241	ENSG00000159128
ENSG00000168843	ENSG00000102898
ENSG00000225335	ENSG00000176248
ENSG00000142765	ENSG00000135829
ENSG00000252965	ENSG00000143222
ENSG00000066336	ENSG00000122390
ENSG00000110446	ENSG00000136536
ENSG00000137507	ENSG00000114316
ENSG00000198719	ENSG00000166889
ENSG00000170439	ENSG00000214194
ENSG00000256427	ENSG00000164032
ENSG00000160813	ENSG00000145041
ENSG00000267765	ENSG00000107815
ENSG00000203756	ENSG00000220875
ENSG00000003400	ENSG00000108561
ENSG00000197670	ENSG00000161277
ENSG00000273100	ENSG00000177225
ENSG00000226886	ENSG00000136950
ENSG00000163686	ENSG00000118181
ENSG00000185482	ENSG00000163512
ENSG00000101098	ENSG00000177192
ENSG00000175707	ENSG00000218283
ENSG00000184216	ENSG00000183513
ENSG00000223552	ENSG00000184640
ENSG00000196549	ENSG00000004975
ENSG00000204394	ENSG00000085832
ENSG00000132622	ENSG00000205643
ENSG00000179058	ENSG00000130254
ENSG00000239732	ENSG00000182979
ENSG00000197712	ENSG00000146802
ENSG00000235934	ENSG00000157657
ENSG00000175106	ENSG00000180228
ENSG00000272347	ENSG00000110851
ENSG00000259064	ENSG00000157500
ENSG00000260653	ENSG00000218739
ENSG00000169442	ENSG00000150991
ENSG00000177679	ENSG00000010072
ENSG00000279917	ENSG00000134899
ENSG00000247240	ENSG00000078618
ENSG00000100678	ENSG00000112701
ENSG00000247199	ENSG00000134058
ENSG00000241104	ENSG00000132155
ENSG00000102387	ENSG00000111325
ENSG00000101282	ENSG00000241058
ENSG00000276291	ENSG00000160094
ENSG00000170165	ENSG00000183020
ENSG00000118322	ENSG00000143486
ENSG00000266245	ENSG00000163382
ENSG00000232188	ENSG00000134371
ENSG00000136014	ENSG00000180900
ENSG00000152484	ENSG00000126391
ENSG00000129173	ENSG00000117748
ENSG00000143320	ENSG00000169714
ENSG00000151726	ENSG00000162408
ENSG00000063180	ENSG00000131591
ENSG00000173546	ENSG00000184939
ENSG00000232111	ENSG00000103051
ENSG00000274029	ENSG00000123240
ENSG00000228650	ENSG00000180304
ENSG00000252578	ENSG00000180787
ENSG00000260033	ENSG00000196378
ENSG00000204118	ENSG00000150990
ENSG00000125398	ENSG00000110700
ENSG00000266203	ENSG00000132581
ENSG00000240050	ENSG00000134248
ENSG00000128274	ENSG00000181135
ENSG00000265617	ENSG00000144566
ENSG00000114166	ENSG00000095319
ENSG00000230910	ENSG00000076053
ENSG00000159708	ENSG00000137770
ENSG00000103569	ENSG00000178921
ENSG00000227508	ENSG00000168268
ENSG00000233251	ENSG00000255145
ENSG00000170421	ENSG00000134001
ENSG00000126858	ENSG00000176871
ENSG00000204128	ENSG00000113300
ENSG00000203721	ENSG00000105671
ENSG00000243566	ENSG00000070367
ENSG00000197261	ENSG00000092847
ENSG00000153071	ENSG00000133393
ENSG00000180219	ENSG00000146278
ENSG00000047648	ENSG00000236104
ENSG00000247774	ENSG00000110274
ENSG00000256417	ENSG00000137038
ENSG00000148153	ENSG00000149541
ENSG00000268288	ENSG00000123154
ENSG00000179270	ENSG00000172269
ENSG00000104941	ENSG00000178585
ENSG00000211697	ENSG00000105258
ENSG00000170779	ENSG00000152061
ENSG00000124942	ENSG00000119559
ENSG00000248871	ENSG00000100441
ENSG00000153147	ENSG00000140365
ENSG00000150756	ENSG00000143919
ENSG00000169994	ENSG00000179335
ENSG00000163492	ENSG00000197070
ENSG00000106688	ENSG00000104960
ENSG00000242110	ENSG00000119392
ENSG00000179071	ENSG00000278768
ENSG00000233380	ENSG00000143499
ENSG00000214578	ENSG00000184967
ENSG00000220695	ENSG00000186468
ENSG00000006747	ENSG00000196670
ENSG00000175093	ENSG00000181638
ENSG00000275088	ENSG00000082258
ENSG00000166025	ENSG00000117395
ENSG00000086289	ENSG00000244462
ENSG00000261485	ENSG00000125454
ENSG00000259473	ENSG00000162236
ENSG00000185313	ENSG00000106330
ENSG00000162510	ENSG00000100221
ENSG00000181744	ENSG00000168872
ENSG00000260102	ENSG00000197056
ENSG00000253288	ENSG00000135297
ENSG00000115355	ENSG00000175110
ENSG00000232650	ENSG00000126453
ENSG00000137033	ENSG00000136731
ENSG00000197245	ENSG00000136270
ENSG00000189367	ENSG00000136381
ENSG00000101665	ENSG00000165487
ENSG00000123297	ENSG00000196204
ENSG00000197860	ENSG00000141098
ENSG00000214078	ENSG00000133422
ENSG00000267107	ENSG00000174021
ENSG00000178217	ENSG00000214026
ENSG00000234043	ENSG00000133983
ENSG00000153902	ENSG00000145916
ENSG00000137411	ENSG00000181284
ENSG00000242852	ENSG00000116127
ENSG00000052802	ENSG00000120265
ENSG00000100116	ENSG00000172661
ENSG00000213839	ENSG00000154001
ENSG00000157510	ENSG00000182973
ENSG00000204876	ENSG00000109184
ENSG00000169992	ENSG00000172809
ENSG00000120162	ENSG00000169599
ENSG00000183741	ENSG00000143801
ENSG00000244300	ENSG00000136868
ENSG00000240296	ENSG00000136021
ENSG00000205794	ENSG00000178252
ENSG00000279662	ENSG00000150787
ENSG00000274134	ENSG00000122515
ENSG00000132330	ENSG00000110713
ENSG00000165355	ENSG00000112941
ENSG00000198358	ENSG00000163374
ENSG00000079308	ENSG00000131446
ENSG00000183718	ENSG00000119707
ENSG00000204323	ENSG00000054116
ENSG00000276668	ENSG00000196199
ENSG00000264125	ENSG00000105618
ENSG00000277049	ENSG00000011485
ENSG00000124766	ENSG00000074800
ENSG00000124143	ENSG00000010219
ENSG00000272512	ENSG00000083093
ENSG00000132600	ENSG00000177663
ENSG00000225606	ENSG00000100372
ENSG00000133020	ENSG00000057935
ENSG00000256948	ENSG00000004455
ENSG00000213771	ENSG00000136715
ENSG00000188958	ENSG00000120709
ENSG00000169951	ENSG00000141552
ENSG00000181191	ENSG00000138095
ENSG00000075234	ENSG00000174606
ENSG00000204305	ENSG00000198860
ENSG00000278654	ENSG00000075415
ENSG00000278590	ENSG00000197024
ENSG00000137806	ENSG00000123992
ENSG00000124279	ENSG00000121851
ENSG00000168477	ENSG00000184708
ENSG00000279288	ENSG00000122376
ENSG00000235813	ENSG00000257511
ENSG00000156253	ENSG00000100316
ENSG00000233045	ENSG00000135966
ENSG00000163564	ENSG00000198298
ENSG00000124003	ENSG00000178605
ENSG00000163815	ENSG00000136866
ENSG00000202430	ENSG00000119139
ENSG00000163827	ENSG00000185803
ENSG00000119915	ENSG00000023191
ENSG00000087495	ENSG00000204130
ENSG00000259649	ENSG00000263001
ENSG00000124783	ENSG00000124541
ENSG00000197451	ENSG00000144713
ENSG00000033011	ENSG00000116237
ENSG00000166823	ENSG00000213300
ENSG00000152904	ENSG00000066136
ENSG00000136826	ENSG00000130770
ENSG00000155657	ENSG00000014164
ENSG00000144120	ENSG00000035115
ENSG00000154822	ENSG00000103502
ENSG00000159871	ENSG00000173545
ENSG00000224116	ENSG00000165688
ENSG00000171056	ENSG00000204628
ENSG00000173626	ENSG00000198939
ENSG00000166140	ENSG00000095139
ENSG00000187068	ENSG00000064933
ENSG00000147421	ENSG00000183684
ENSG00000135063	ENSG00000169045
ENSG00000065361	ENSG00000107862
ENSG00000101421	ENSG00000107341
ENSG00000235376	ENSG00000149806
ENSG00000212237	ENSG00000176095
ENSG00000173376	ENSG00000272579
ENSG00000183087	ENSG00000146063
ENSG00000127249	ENSG00000161939
ENSG00000239636	ENSG00000119537
ENSG00000224655	ENSG00000151093
ENSG00000166598	ENSG00000131165
ENSG00000115255	ENSG00000153406
ENSG00000178015	ENSG00000176261
ENSG00000234571	ENSG00000041357
ENSG00000266120	ENSG00000120727
ENSG00000166265	ENSG00000133265
ENSG00000257464	ENSG00000166197
ENSG00000197961	ENSG00000168393
ENSG00000276462	ENSG00000131653
ENSG00000092295	ENSG00000143156
ENSG00000101440	ENSG00000163166
ENSG00000005175	ENSG00000099968
ENSG00000198286	ENSG00000135972
ENSG00000187801	ENSG00000135956
ENSG00000165724	ENSG00000088247
ENSG00000232876	ENSG00000181027
ENSG00000256494	ENSG00000215251
ENSG00000249395	ENSG00000085998
ENSG00000227765	ENSG00000132698
ENSG00000162521	ENSG00000163636
ENSG00000135111	ENSG00000153046
ENSG00000011198	ENSG00000126457
ENSG00000105227	ENSG00000091140
ENSG00000255202	ENSG00000187555
ENSG00000231758	ENSG00000132471
ENSG00000081307	ENSG00000163319
ENSG00000248516	ENSG00000009780
ENSG00000113356	ENSG00000131148
ENSG00000249948	ENSG00000160014
ENSG00000115956	ENSG00000275964
ENSG00000260868	ENSG00000161021
ENSG00000180806	ENSG00000008018
ENSG00000148110	ENSG00000048991
ENSG00000243297	ENSG00000173726
ENSG00000124429	ENSG00000096654
ENSG00000185862	ENSG00000134910
ENSG00000233337	ENSG00000188295
ENSG00000139549	ENSG00000165819
ENSG00000171101	ENSG00000188529
ENSG00000188092	ENSG00000041988
ENSG00000105971	ENSG00000141002
ENSG00000187017	ENSG00000274349
ENSG00000230834	ENSG00000142784
ENSG00000130529	ENSG00000105438
ENSG00000184454	ENSG00000085231
ENSG00000258644	ENSG00000177946
ENSG00000197471	ENSG00000164091
ENSG00000147140	ENSG00000100926
ENSG00000152137	ENSG00000104886
ENSG00000133574	ENSG00000204304
ENSG00000094963	ENSG00000149016
ENSG00000165802	ENSG00000163933
ENSG00000164136	ENSG00000101972
ENSG00000154258	ENSG00000187626
ENSG00000115607	ENSG00000081791
ENSG00000177303	ENSG00000175376
ENSG00000266495	ENSG00000140543
ENSG00000165682	ENSG00000117118
ENSG00000083544	ENSG00000089154
ENSG00000103365	ENSG00000126062
ENSG00000160202	ENSG00000071462
ENSG00000179967	ENSG00000160953
ENSG00000144278	ENSG00000033050
ENSG00000140600	ENSG00000204859
ENSG00000172059	ENSG00000174977
ENSG00000205488	ENSG00000187609
ENSG00000223542	ENSG00000172375
ENSG00000162849	ENSG00000143793
ENSG00000280789	ENSG00000258634
ENSG00000261762	ENSG00000163866
ENSG00000183048	ENSG00000128694
ENSG00000153944	ENSG00000119048
ENSG00000255222	ENSG00000143442
ENSG00000234219	ENSG00000117868
ENSG00000160179	ENSG00000148187
ENSG00000111269	ENSG00000183808
ENSG00000250461	ENSG00000178927
ENSG00000122877	ENSG00000153560
ENSG00000141424	ENSG00000147403
ENSG00000230631	ENSG00000010539
ENSG00000145348	ENSG00000128272
ENSG00000170577	ENSG00000048162
ENSG00000198682	ENSG00000105993
ENSG00000143368	ENSG00000071564
ENSG00000252412	ENSG00000164366
ENSG00000101280	ENSG00000270228
ENSG00000115008	ENSG00000173660
ENSG00000267551	ENSG00000136758
ENSG00000100968	ENSG00000181191
ENSG00000170606	ENSG00000084652
ENSG00000223392	ENSG00000134283
ENSG00000187513	ENSG00000075945
ENSG00000141506	ENSG00000174720
ENSG00000264582	ENSG00000224051
ENSG00000223908	ENSG00000167625
ENSG00000275410	ENSG00000270696
ENSG00000178597	ENSG00000276045
ENSG00000078401	ENSG00000154813
ENSG00000007372	ENSG00000165209
ENSG00000141655	ENSG00000122299
ENSG00000227646	ENSG00000178057
ENSG00000125089	ENSG00000054611
ENSG00000141179	ENSG00000167632
ENSG00000185024	ENSG00000198040
ENSG00000090674	ENSG00000149532
ENSG00000104321	ENSG00000158691
ENSG00000227502	ENSG00000108010
ENSG00000183439	ENSG00000117262
ENSG00000238246	ENSG00000163041
ENSG00000132681	ENSG00000106636
ENSG00000186994	ENSG00000070047
ENSG00000119673	ENSG00000213780
ENSG00000182531	ENSG00000197045
ENSG00000141570	ENSG00000163026
ENSG00000157570	ENSG00000099995
ENSG00000085733	ENSG00000116668
ENSG00000230013	ENSG00000143393
ENSG00000249695	ENSG00000156256
ENSG00000106025	ENSG00000241370
ENSG00000252481	ENSG00000184616
ENSG00000160838	ENSG00000188243
ENSG00000274611	ENSG00000122435
ENSG00000180815	ENSG00000126012
ENSG00000127412	ENSG00000185414
ENSG00000197381	ENSG00000011275
ENSG00000134996	ENSG00000005100
ENSG00000102145	ENSG00000141759
ENSG00000276649	ENSG00000159131
ENSG00000133116	ENSG00000100284
ENSG00000166387	ENSG00000257103
ENSG00000264958	ENSG00000165632
ENSG00000143768	ENSG00000121766
ENSG00000272057	ENSG00000267106
ENSG00000257267	ENSG00000148950
ENSG00000203667	ENSG00000067955
ENSG00000229950	ENSG00000183283
ENSG00000166965	ENSG00000111358
ENSG00000185127	ENSG00000115207
ENSG00000227544	ENSG00000111880
ENSG00000123342	ENSG00000144468
ENSG00000250899	ENSG00000177646
ENSG00000110492	ENSG00000117691
ENSG00000149948	ENSG00000276291
ENSG00000243649	ENSG00000100294
ENSG00000110619	ENSG00000198839
ENSG00000125503	ENSG00000259494
ENSG00000238099	ENSG00000137338
ENSG00000255399	ENSG00000174891
ENSG00000231271	ENSG00000129472
ENSG00000239002	ENSG00000254635
ENSG00000081870	ENSG00000163684
ENSG00000248188	ENSG00000117505
ENSG00000170681	ENSG00000013374
ENSG00000179344	ENSG00000085491
ENSG00000119718	ENSG00000100897
ENSG00000249555	ENSG00000189091
ENSG00000257277	ENSG00000090612
ENSG00000152049	ENSG00000112237
ENSG00000225572	ENSG00000196961
ENSG00000148488	ENSG00000159658
ENSG00000149451	ENSG00000163161
ENSG00000115648	ENSG00000173085
ENSG00000278912	ENSG00000164221
ENSG00000188229	ENSG00000116095
ENSG00000157470	ENSG00000198492
ENSG00000005187	ENSG00000254505
ENSG00000268505	ENSG00000006451
ENSG00000172244	ENSG00000141385
ENSG00000268307	ENSG00000164258
ENSG00000255910	ENSG00000100335
ENSG00000229151	ENSG00000186141
ENSG00000184497	ENSG00000139684
ENSG00000227954	ENSG00000120616
ENSG00000244953	ENSG00000100246
ENSG00000172530	ENSG00000169733
ENSG00000149547	ENSG00000204104
ENSG00000259153	ENSG00000168439
ENSG00000257176	ENSG00000136448
ENSG00000102539	ENSG00000049883
ENSG00000147206	ENSG00000125458
ENSG00000213144	ENSG00000090060
ENSG00000274420	ENSG00000135763
ENSG00000179841	ENSG00000139624
ENSG00000229425	ENSG00000198169
ENSG00000225556	ENSG00000138101
ENSG00000144410	ENSG00000162704
ENSG00000100290	ENSG00000011132
ENSG00000072080	ENSG00000169967
ENSG00000260947	ENSG00000111481
ENSG00000201772	ENSG00000155561
ENSG00000261390	ENSG00000168397
ENSG00000267778	ENSG00000112473
ENSG00000215498	ENSG00000119541
ENSG00000127418	ENSG00000168434
ENSG00000164211	ENSG00000275111
ENSG00000117228	ENSG00000198858
ENSG00000149256	ENSG00000137075
ENSG00000255197	ENSG00000108799
ENSG00000145332	ENSG00000108773
ENSG00000183576	ENSG00000124160
ENSG00000239268	ENSG00000116455
ENSG00000236990	ENSG00000104442
ENSG00000229484	ENSG00000128513
ENSG00000047230	ENSG00000100028
ENSG00000225936	ENSG00000142230
ENSG00000165271	ENSG00000113845
ENSG00000166526	ENSG00000154370
ENSG00000095713	ENSG00000161526
ENSG00000006744	ENSG00000197841
ENSG00000235387	ENSG00000074582
ENSG00000028310	ENSG00000175931
ENSG00000243918	ENSG00000125247
ENSG00000066468	ENSG00000064995
ENSG00000122852	ENSG00000140104
ENSG00000185507	ENSG00000172757
ENSG00000255007	ENSG00000143545
ENSG00000122694	ENSG00000168259
ENSG00000167642	ENSG00000187866
ENSG00000164764	ENSG00000164897
ENSG00000138031	ENSG00000227492
ENSG00000138083	ENSG00000011451
ENSG00000064042	ENSG00000013561
ENSG00000158615	ENSG00000140319
ENSG00000110887	ENSG00000100823
ENSG00000069011	ENSG00000165525
ENSG00000267751	ENSG00000156711
ENSG00000272463	ENSG00000071889
ENSG00000127616	ENSG00000160325
ENSG00000070731	ENSG00000066557
ENSG00000175556	ENSG00000156876
ENSG00000137634	ENSG00000131013
ENSG00000166128	ENSG00000124613
ENSG00000226746	ENSG00000271147
ENSG00000148175	ENSG00000124532
ENSG00000114331	ENSG00000154957
ENSG00000205846	ENSG00000156467
ENSG00000172322	ENSG00000076201
ENSG00000249867	ENSG00000126247
ENSG00000235029	ENSG00000131408
ENSG00000237749	ENSG00000097033
ENSG00000115677	ENSG00000162623
ENSG00000260908	ENSG00000104129
ENSG00000243007	ENSG00000114779
ENSG00000232176	ENSG00000166822
ENSG00000102921	ENSG00000268575
ENSG00000142871	ENSG00000176915
ENSG00000109736	ENSG00000100014
ENSG00000229081	ENSG00000196922
ENSG00000109667	ENSG00000148337
ENSG00000111783	ENSG00000167657
ENSG00000274180	ENSG00000079974
ENSG00000176855	ENSG00000103091
ENSG00000278129	ENSG00000145817
ENSG00000267193	ENSG00000164902
ENSG00000255808	ENSG00000089818
ENSG00000003249	ENSG00000169288
ENSG00000171873	ENSG00000168291
ENSG00000171860	ENSG00000047410
ENSG00000254164	ENSG00000243477
ENSG00000204136	ENSG00000185219
ENSG00000229886	ENSG00000149231
ENSG00000248569	ENSG00000114999
ENSG00000265688	ENSG00000126088
ENSG00000144959	ENSG00000009954
ENSG00000123243	ENSG00000160948
ENSG00000177888	ENSG00000205659
ENSG00000163600	ENSG00000111364
ENSG00000100625	ENSG00000174276
ENSG00000102313	ENSG00000100138
ENSG00000267528	ENSG00000160271
ENSG00000157514	ENSG00000006744
ENSG00000259088	ENSG00000185825
ENSG00000156076	ENSG00000179262
ENSG00000026559	ENSG00000128789
ENSG00000162367	ENSG00000178988
ENSG00000164647	ENSG00000227486
ENSG00000229970	ENSG00000196072
ENSG00000119862	ENSG00000112079
ENSG00000280543	ENSG00000119950
ENSG00000006016	ENSG00000129354
ENSG00000182670	ENSG00000124787
ENSG00000113555	ENSG00000197111
ENSG00000184515	ENSG00000100226
ENSG00000114450	ENSG00000131116
ENSG00000234756	ENSG00000155366
ENSG00000115919	ENSG00000126602
ENSG00000253525	ENSG00000115649
ENSG00000108244	ENSG00000145723
ENSG00000140749	ENSG00000068654
ENSG00000126778	ENSG00000181038
ENSG00000258177	ENSG00000162972
ENSG00000279160	ENSG00000163159
ENSG00000261671	ENSG00000138663
ENSG00000137393	ENSG00000264247
ENSG00000229498	ENSG00000111237
ENSG00000233834	ENSG00000149187
ENSG00000187980	ENSG00000141568
ENSG00000175841	ENSG00000215305
ENSG00000178035	ENSG00000089693
ENSG00000263970	ENSG00000131100
ENSG00000114541	ENSG00000125850
ENSG00000250733	ENSG00000115946
ENSG00000280890	ENSG00000205581
ENSG00000276170	ENSG00000162377
ENSG00000233002	ENSG00000144746
ENSG00000096063	ENSG00000254996
ENSG00000180035	ENSG00000204351
ENSG00000266852	ENSG00000160714
ENSG00000119922	ENSG00000150768
ENSG00000176909	ENSG00000204392
ENSG00000123473	ENSG00000197879
ENSG00000163328	ENSG00000132963
ENSG00000167625	ENSG00000166272
ENSG00000186141	ENSG00000172006
ENSG00000265554	ENSG00000133226
ENSG00000280382	ENSG00000132394
ENSG00000228314	ENSG00000106443
ENSG00000160993	ENSG00000234645
ENSG00000124615	ENSG00000253352
ENSG00000112742	ENSG00000273192
ENSG00000179144	ENSG00000074071
ENSG00000152223	ENSG00000125630
ENSG00000273444	ENSG00000110871
ENSG00000131080	ENSG00000156171
ENSG00000164749	ENSG00000137210
ENSG00000252835	ENSG00000099956
ENSG00000167972	ENSG00000007080
ENSG00000168748	ENSG00000111667
ENSG00000182389	ENSG00000198668
ENSG00000105699	ENSG00000136699
ENSG00000165757	ENSG00000154814
ENSG00000274026	ENSG00000135299
ENSG00000105778	ENSG00000213676
ENSG00000161940	ENSG00000175854
ENSG00000249565	ENSG00000164338
ENSG00000258942	ENSG00000110987
ENSG00000241723	ENSG00000179152
ENSG00000272455	ENSG00000119912
ENSG00000130307	ENSG00000143079
ENSG00000142156	ENSG00000113318
ENSG00000155093	ENSG00000281849
ENSG00000165914	ENSG00000160959
ENSG00000084092	ENSG00000197265
ENSG00000179256	ENSG00000105732
ENSG00000206535	ENSG00000167733
ENSG00000185933	ENSG00000219163
ENSG00000229759	ENSG00000125304
ENSG00000271676	ENSG00000203993
ENSG00000163958	ENSG00000101421
ENSG00000106991	ENSG00000178764
ENSG00000260558	ENSG00000153896
ENSG00000132382	ENSG00000174444
ENSG00000184451	ENSG00000090863
ENSG00000256940	ENSG00000120533
ENSG00000178732	ENSG00000198924
ENSG00000100234	ENSG00000008869
ENSG00000230401	ENSG00000151131
ENSG00000162520	ENSG00000107290
ENSG00000232134	ENSG00000148719
ENSG00000215424	ENSG00000008988
ENSG00000251271	ENSG00000234912
ENSG00000106336	ENSG00000181026
ENSG00000147065	ENSG00000134717
ENSG00000132821	ENSG00000127554
ENSG00000169031	ENSG00000176410
ENSG00000168743	ENSG00000131558
ENSG00000230732	ENSG00000119402
ENSG00000081237	ENSG00000166965
ENSG00000164713	ENSG00000114904
ENSG00000259933	ENSG00000178685
ENSG00000137648	ENSG00000184752
ENSG00000234636	ENSG00000215717
ENSG00000106628	ENSG00000172113
ENSG00000138738	ENSG00000166902
ENSG00000146376	ENSG00000197548
ENSG00000115602	ENSG00000198301
ENSG00000231856	ENSG00000198920
ENSG00000230383	ENSG00000177239
ENSG00000112667	ENSG00000008128
ENSG00000157600	ENSG00000009844
ENSG00000141338	ENSG00000198393
ENSG00000236816	ENSG00000145241
ENSG00000274828	ENSG00000102317
ENSG00000227744	ENSG00000170260
ENSG00000237248	ENSG00000112110
ENSG00000236426	ENSG00000088876
ENSG00000068366	ENSG00000065427
ENSG00000147889	ENSG00000164818
ENSG00000166928	ENSG00000110536
ENSG00000142173	ENSG00000143436
ENSG00000259417	ENSG00000100908
ENSG00000123843	ENSG00000156304
ENSG00000159840	ENSG00000130382
ENSG00000177406	ENSG00000127483
ENSG00000267656	ENSG00000065000
ENSG00000148688	ENSG00000084093
ENSG00000073792	ENSG00000145495
ENSG00000227579	ENSG00000136738
ENSG00000264425	ENSG00000160818
ENSG00000163697	ENSG00000140740
ENSG00000266967	ENSG00000166783
ENSG00000240207	ENSG00000185596
ENSG00000227740	ENSG00000133315
ENSG00000124678	ENSG00000134108
ENSG00000071564	ENSG00000165526
ENSG00000100628	ENSG00000135945
ENSG00000126882	ENSG00000132768
ENSG00000130764	ENSG00000115904
ENSG00000151208	ENSG00000182446
ENSG00000108654	ENSG00000116096
ENSG00000244198	ENSG00000141456
ENSG00000135077	ENSG00000169976
ENSG00000140406	ENSG00000116266
ENSG00000178952	ENSG00000177045
ENSG00000241935	ENSG00000179965
ENSG00000162976	ENSG00000198793
ENSG00000258021	ENSG00000184281
ENSG00000160208	ENSG00000130479
ENSG00000277399	ENSG00000171135
ENSG00000277001	ENSG00000116754
ENSG00000156265	ENSG00000109270
ENSG00000128245	ENSG00000120314
ENSG00000269343	ENSG00000153914
ENSG00000266643	ENSG00000270362
ENSG00000240871	ENSG00000254470
ENSG00000119414	ENSG00000137806
ENSG00000107372	ENSG00000119431
ENSG00000170632	ENSG00000141569
ENSG00000224597	ENSG00000160710
ENSG00000092929	ENSG00000141556
ENSG00000179152	ENSG00000120860
ENSG00000269289	ENSG00000273841
ENSG00000136936	ENSG00000079616
ENSG00000117399	ENSG00000138035
ENSG00000090659	ENSG00000101220
ENSG00000135587	ENSG00000011143
ENSG00000169213	ENSG00000102178
ENSG00000226031	ENSG00000235400
ENSG00000178458	ENSG00000213722
ENSG00000248243	ENSG00000160058
ENSG00000279006	ENSG00000021574
ENSG00000273812	ENSG00000255139
ENSG00000250860	ENSG00000162736
ENSG00000070087	ENSG00000165861
ENSG00000235927	ENSG00000032742
ENSG00000007944	ENSG00000186432
ENSG00000137364	ENSG00000002330
ENSG00000256043	ENSG00000125952
ENSG00000204444	ENSG00000167220
ENSG00000188352	ENSG00000134882
ENSG00000279684	ENSG00000169131
ENSG00000008323	ENSG00000004142
ENSG00000221986	ENSG00000136933
ENSG00000119723	ENSG00000145293
ENSG00000005469	ENSG00000033100
ENSG00000221817	ENSG00000067829
ENSG00000123095	ENSG00000167792
ENSG00000224514	ENSG00000010361
ENSG00000255986	ENSG00000176973
ENSG00000274248	ENSG00000102858
ENSG00000139973	ENSG00000132406
ENSG00000108861	ENSG00000100591
ENSG00000058804	ENSG00000189227
ENSG00000117395	ENSG00000119397
ENSG00000095596	ENSG00000148248
ENSG00000186543	ENSG00000113360
ENSG00000242899	ENSG00000165259
ENSG00000186487	ENSG00000145220
ENSG00000104728	ENSG00000119685
ENSG00000259504	ENSG00000166136
ENSG00000164934	ENSG00000132341
ENSG00000088836	ENSG00000116273
ENSG00000254726	ENSG00000158156
ENSG00000269014	ENSG00000129351
ENSG00000142748	ENSG00000132676
ENSG00000044459	ENSG00000106246
ENSG00000177663	ENSG00000010256
ENSG00000165300	ENSG00000196497
ENSG00000120756	ENSG00000151092
ENSG00000242259	ENSG00000132313
ENSG00000164113	ENSG00000182923
ENSG00000253214	ENSG00000144589
ENSG00000277385	ENSG00000117859
ENSG00000104899	ENSG00000197136
ENSG00000236762	ENSG00000113048
ENSG00000213853	ENSG00000143437
ENSG00000260470	ENSG00000221983
ENSG00000111344	ENSG00000018189
ENSG00000109929	ENSG00000067066
ENSG00000063015	ENSG00000168374
ENSG00000279143	ENSG00000136938
ENSG00000128652	ENSG00000108788
ENSG00000120913	ENSG00000049245
ENSG00000255775	ENSG00000187605
ENSG00000204677	ENSG00000158079
ENSG00000232234	ENSG00000124786
ENSG00000148677	ENSG00000163344
ENSG00000002919	ENSG00000100109
ENSG00000177453	ENSG00000278259
ENSG00000102003	ENSG00000116857
ENSG00000254585	ENSG00000108055
ENSG00000268581	ENSG00000144161
ENSG00000156140	ENSG00000174989
ENSG00000234215	ENSG00000110108
ENSG00000198598	ENSG00000181274
ENSG00000170074	ENSG00000167186
ENSG00000176014	ENSG00000115274
ENSG00000204420	ENSG00000269973
ENSG00000163131	ENSG00000144182
ENSG00000104823	ENSG00000127463
ENSG00000204147	ENSG00000224597
ENSG00000196357	ENSG00000119321
ENSG00000165816	ENSG00000104731
ENSG00000165685	ENSG00000120896
ENSG00000272447	ENSG00000124802
ENSG00000156697	ENSG00000140553
ENSG00000274303	ENSG00000049618
ENSG00000115207	ENSG00000176714
ENSG00000231672	ENSG00000180901
ENSG00000132854	ENSG00000227345
ENSG00000200840	ENSG00000103194
ENSG00000183242	ENSG00000119689
ENSG00000197343	ENSG00000118900
ENSG00000178934	ENSG00000167693
ENSG00000053770	ENSG00000103429
ENSG00000164944	ENSG00000158793
ENSG00000124019	ENSG00000154719
ENSG00000256035	ENSG00000176953
ENSG00000136834	ENSG00000023318
ENSG00000237292	ENSG00000005007
ENSG00000251669	ENSG00000156411
ENSG00000130829	ENSG00000138032
ENSG00000140506	ENSG00000138433
ENSG00000183154	ENSG00000147130
ENSG00000272274	ENSG00000042317
ENSG00000267122	ENSG00000198315
ENSG00000234147	ENSG00000126934
ENSG00000100504	ENSG00000141551
ENSG00000108219	ENSG00000138399
ENSG00000080546	ENSG00000090447
ENSG00000227619	ENSG00000182518
ENSG00000225807	ENSG00000213719
ENSG00000259225	ENSG00000138092
ENSG00000064989	ENSG00000143493
ENSG00000175711	ENSG00000198168
ENSG00000127831	ENSG00000083312
ENSG00000169862	ENSG00000136159
ENSG00000204616	ENSG00000183763
ENSG00000167634	ENSG00000166295
ENSG00000255035	ENSG00000106733
ENSG00000166428	ENSG00000103479
ENSG00000149136	ENSG00000204685
ENSG00000146094	ENSG00000143799
ENSG00000238795	ENSG00000171161
ENSG00000167874	ENSG00000094914
ENSG00000229999	ENSG00000075914
ENSG00000226701	ENSG00000100104
ENSG00000129007	ENSG00000116586
ENSG00000066735	ENSG00000115145
ENSG00000151322	ENSG00000174529
ENSG00000140832	ENSG00000166971
ENSG00000223609	ENSG00000102125
ENSG00000118849	ENSG00000138614
ENSG00000166822	ENSG00000198876
ENSG00000273297	ENSG00000085415
ENSG00000255027	ENSG00000271383
ENSG00000164626	ENSG00000100280
ENSG00000239799	ENSG00000173409
ENSG00000164587	ENSG00000242259
ENSG00000197978	ENSG00000104946
ENSG00000114200	ENSG00000146587
ENSG00000232793	ENSG00000170946
ENSG00000156261	ENSG00000121892
ENSG00000231185	ENSG00000174197
ENSG00000251211	ENSG00000156052
ENSG00000225986	ENSG00000118096
ENSG00000253714	ENSG00000169957
ENSG00000230661	ENSG00000141503
ENSG00000137076	ENSG00000135776
ENSG00000140464	ENSG00000113312
ENSG00000170927	ENSG00000198830
ENSG00000269148	ENSG00000163528
ENSG00000142632	ENSG00000110801
ENSG00000160957	ENSG00000104907
ENSG00000171954	ENSG00000198612
ENSG00000185813	ENSG00000125450
ENSG00000203697	ENSG00000144029
ENSG00000165905	ENSG00000117697
ENSG00000136518	ENSG00000127616
ENSG00000267709	ENSG00000086102
ENSG00000229235	ENSG00000159335
ENSG00000133111	ENSG00000157800
ENSG00000280355	ENSG00000164054
ENSG00000225408	ENSG00000136932
ENSG00000149534	ENSG00000184900
ENSG00000157734	ENSG00000106009
ENSG00000196933	ENSG00000143970
ENSG00000118729	ENSG00000078269
ENSG00000264812	ENSG00000118197
ENSG00000229017	ENSG00000134255
ENSG00000084090	ENSG00000131467
ENSG00000122367	ENSG00000164051
ENSG00000231373	ENSG00000100325
ENSG00000280734	ENSG00000140632
ENSG00000279170	ENSG00000239305
ENSG00000067992	ENSG00000144559
ENSG00000259038	ENSG00000240682
ENSG00000179761	ENSG00000122490
ENSG00000170323	ENSG00000140990
ENSG00000255468	ENSG00000136279
ENSG00000266524	ENSG00000144120
ENSG00000130224	ENSG00000234171
ENSG00000164849	ENSG00000118816
ENSG00000251867	ENSG00000006704
ENSG00000272144	ENSG00000174628
ENSG00000251322	ENSG00000147905
ENSG00000132872	ENSG00000163902
ENSG00000240793	ENSG00000156697
ENSG00000139874	ENSG00000132670
ENSG00000246695	ENSG00000169410
ENSG00000184922	ENSG00000138709
ENSG00000251168	ENSG00000170037
ENSG00000134115	ENSG00000107819
ENSG00000231412	ENSG00000179526
ENSG00000274624	ENSG00000135365
ENSG00000099381	ENSG00000129484
ENSG00000128641	ENSG00000182150
[truncated: 55,036 more rows]

## Sheet: TCGA-UCEC
Random Forests	Extreme Pseudo Sampling
ENSG00000189369	ENSG00000259956
ENSG00000143742	ENSG00000115317
ENSG00000182054	ENSG00000138375
ENSG00000173068	ENSG00000086232
ENSG00000165757	ENSG00000166189
ENSG00000106511	ENSG00000175826
ENSG00000113594	ENSG00000111737
ENSG00000169047	ENSG00000120948
ENSG00000158301	ENSG00000092199
ENSG00000117477	ENSG00000167193
ENSG00000166823	ENSG00000090487
ENSG00000111962	ENSG00000124356
ENSG00000170266	ENSG00000138107
ENSG00000154511	ENSG00000096746
ENSG00000079308	ENSG00000108953
ENSG00000077264	ENSG00000058600
ENSG00000143382	ENSG00000143862
ENSG00000243244	ENSG00000198912
ENSG00000120645	ENSG00000130764
ENSG00000123096	ENSG00000204599
ENSG00000125898	ENSG00000130714
ENSG00000172399	ENSG00000075292
ENSG00000010256	ENSG00000142751
ENSG00000144579	ENSG00000127837
ENSG00000174348	ENSG00000122566
ENSG00000102271	ENSG00000121774
ENSG00000248632	ENSG00000161547
ENSG00000170276	ENSG00000089280
ENSG00000156113	ENSG00000167112
ENSG00000146477	ENSG00000119979
ENSG00000152784	ENSG00000167965
ENSG00000174282	ENSG00000182944
ENSG00000198300	ENSG00000106628
ENSG00000149575	ENSG00000185504
ENSG00000274641	ENSG00000079246
ENSG00000276417	ENSG00000011295
ENSG00000141068	ENSG00000129245
ENSG00000071967	ENSG00000008130
ENSG00000189320	ENSG00000176087
ENSG00000237380	ENSG00000119953
ENSG00000198937	ENSG00000107829
ENSG00000143515	ENSG00000169564
ENSG00000152583	ENSG00000204231
ENSG00000149294	ENSG00000166133
ENSG00000068308	ENSG00000214753
ENSG00000114019	ENSG00000171735
ENSG00000123119	ENSG00000143761
ENSG00000170464	ENSG00000099783
ENSG00000128591	ENSG00000170584
ENSG00000267058	ENSG00000214046
ENSG00000265519	ENSG00000111786
ENSG00000198879	ENSG00000066427
ENSG00000010810	ENSG00000188428
ENSG00000183242	ENSG00000177479
ENSG00000184992	ENSG00000109519
ENSG00000273677	ENSG00000124535
ENSG00000180543	ENSG00000153187
ENSG00000281392	ENSG00000115211
ENSG00000178187	ENSG00000120333
ENSG00000278500	ENSG00000022840
ENSG00000255248	ENSG00000115364
ENSG00000105227	ENSG00000146576
ENSG00000179604	ENSG00000102309
ENSG00000214077	ENSG00000155229
ENSG00000214652	ENSG00000162384
ENSG00000134215	ENSG00000111361
ENSG00000128923	ENSG00000177352
ENSG00000280339	ENSG00000150433
ENSG00000171224	ENSG00000100271
ENSG00000186283	ENSG00000123064
ENSG00000234327	ENSG00000250462
ENSG00000042088	ENSG00000055917
ENSG00000142185	ENSG00000108963
ENSG00000163820	ENSG00000064703
ENSG00000144635	ENSG00000114978
ENSG00000021826	ENSG00000141873
ENSG00000147231	ENSG00000169612
ENSG00000184937	ENSG00000113141
ENSG00000171649	ENSG00000138668
ENSG00000169946	ENSG00000196453
ENSG00000157510	ENSG00000116198
ENSG00000105220	ENSG00000089022
ENSG00000144451	ENSG00000087087
ENSG00000163792	ENSG00000105321
ENSG00000114790	ENSG00000143093
ENSG00000254986	ENSG00000172273
ENSG00000279722	ENSG00000077312
ENSG00000145088	ENSG00000158109
ENSG00000042062	ENSG00000143971
ENSG00000165688	ENSG00000070444
ENSG00000162396	ENSG00000148331
ENSG00000166797	ENSG00000171853
ENSG00000254245	ENSG00000116288
ENSG00000104522	ENSG00000071626
ENSG00000184451	ENSG00000140612
ENSG00000124942	ENSG00000104969
ENSG00000182575	ENSG00000165119
ENSG00000173210	ENSG00000151923
ENSG00000155115	ENSG00000137996
ENSG00000138061	ENSG00000106638
ENSG00000114698	ENSG00000204713
ENSG00000100982	ENSG00000107929
ENSG00000172915	ENSG00000168066
ENSG00000188783	ENSG00000120656
ENSG00000197841	ENSG00000135317
ENSG00000235997	ENSG00000151532
ENSG00000123384	ENSG00000054118
ENSG00000069535	ENSG00000167986
ENSG00000146001	ENSG00000161920
ENSG00000182636	ENSG00000109919
ENSG00000186310	ENSG00000170144
ENSG00000153310	ENSG00000143207
ENSG00000277631	ENSG00000115947
ENSG00000170500	ENSG00000141858
ENSG00000168490	ENSG00000175283
ENSG00000127083	ENSG00000105248
ENSG00000184347	ENSG00000115661
ENSG00000203808	ENSG00000115289
ENSG00000121769	ENSG00000114993
ENSG00000145247	ENSG00000109917
ENSG00000230074	ENSG00000136908
ENSG00000146386	ENSG00000170043
ENSG00000198932	ENSG00000015676
ENSG00000134256	ENSG00000100353
ENSG00000109846	ENSG00000135801
ENSG00000278828	ENSG00000198925
ENSG00000280551	ENSG00000155256
ENSG00000115507	ENSG00000174748
ENSG00000164611	ENSG00000100568
ENSG00000105173	ENSG00000113269
ENSG00000197361	ENSG00000151353
ENSG00000234465	ENSG00000130921
ENSG00000231367	ENSG00000119242
ENSG00000165072	ENSG00000198081
ENSG00000147526	ENSG00000242485
ENSG00000197872	ENSG00000278615
ENSG00000064205	ENSG00000179562
ENSG00000119440	ENSG00000174840
ENSG00000127903	ENSG00000166169
ENSG00000094804	ENSG00000198746
ENSG00000166313	ENSG00000136940
ENSG00000162104	ENSG00000090273
ENSG00000273820	ENSG00000168887
ENSG00000169218	ENSG00000078369
ENSG00000168952	ENSG00000147439
ENSG00000222009	ENSG00000120029
ENSG00000171307	ENSG00000124380
ENSG00000131386	ENSG00000165512
ENSG00000179820	ENSG00000055950
ENSG00000144857	ENSG00000108509
ENSG00000138346	ENSG00000119487
ENSG00000213846	ENSG00000114956
ENSG00000164087	ENSG00000162613
ENSG00000146410	ENSG00000170445
ENSG00000167513	ENSG00000183751
ENSG00000174099	ENSG00000172053
ENSG00000197776	ENSG00000185730
ENSG00000264743	ENSG00000117419
ENSG00000173638	ENSG00000177733
ENSG00000105852	ENSG00000169727
ENSG00000214796	ENSG00000108559
ENSG00000162426	ENSG00000100395
ENSG00000008324	ENSG00000162419
ENSG00000100162	ENSG00000183726
ENSG00000024422	ENSG00000116809
ENSG00000249669	ENSG00000171311
ENSG00000234678	ENSG00000103035
ENSG00000119888	ENSG00000175470
ENSG00000141753	ENSG00000138363
ENSG00000121413	ENSG00000204843
ENSG00000180346	ENSG00000169981
ENSG00000154330	ENSG00000177971
ENSG00000141338	ENSG00000239306
ENSG00000134198	ENSG00000157191
ENSG00000168477	ENSG00000204344
ENSG00000256164	ENSG00000136710
ENSG00000132182	ENSG00000188315
ENSG00000111669	ENSG00000213672
ENSG00000172935	ENSG00000142507
ENSG00000151092	ENSG00000143569
ENSG00000185739	ENSG00000078967
ENSG00000278023	ENSG00000147099
ENSG00000120992	ENSG00000170631
ENSG00000100181	ENSG00000089053
ENSG00000089057	ENSG00000105447
ENSG00000145979	ENSG00000150776
ENSG00000112964	ENSG00000140350
ENSG00000156876	ENSG00000143727
ENSG00000179277	ENSG00000163938
ENSG00000278727	ENSG00000143294
ENSG00000214575	ENSG00000107874
ENSG00000126351	ENSG00000257218
ENSG00000111897	ENSG00000116489
ENSG00000065534	ENSG00000196422
ENSG00000276923	ENSG00000137656
ENSG00000090006	ENSG00000134330
ENSG00000178295	ENSG00000122687
ENSG00000269486	ENSG00000115053
ENSG00000181856	ENSG00000156508
ENSG00000135926	ENSG00000182149
ENSG00000260329	ENSG00000122386
ENSG00000197083	ENSG00000234127
ENSG00000042753	ENSG00000003509
ENSG00000172531	ENSG00000278311
ENSG00000162851	ENSG00000092330
ENSG00000230061	ENSG00000047056
ENSG00000131018	ENSG00000136827
ENSG00000154719	ENSG00000188986
ENSG00000234699	ENSG00000135924
ENSG00000241218	ENSG00000170619
ENSG00000247934	ENSG00000052749
ENSG00000182534	ENSG00000174231
ENSG00000071282	ENSG00000105583
ENSG00000196365	ENSG00000186532
ENSG00000128918	ENSG00000105556
ENSG00000198580	ENSG00000117133
ENSG00000234336	ENSG00000170296
ENSG00000129680	ENSG00000112081
ENSG00000261276	ENSG00000011007
ENSG00000271913	ENSG00000007341
ENSG00000072195	ENSG00000180329
ENSG00000226711	ENSG00000184924
ENSG00000104886	ENSG00000140988
ENSG00000169760	ENSG00000176386
ENSG00000168497	ENSG00000168118
ENSG00000157570	ENSG00000205531
ENSG00000196972	ENSG00000136813
ENSG00000196924	ENSG00000116353
ENSG00000115295	ENSG00000126945
ENSG00000124212	ENSG00000180822
ENSG00000157502	ENSG00000103342
ENSG00000136243	ENSG00000132467
ENSG00000262119	ENSG00000128654
ENSG00000170035	ENSG00000088986
ENSG00000131370	ENSG00000162227
ENSG00000119138	ENSG00000160087
ENSG00000162383	ENSG00000198917
ENSG00000228962	ENSG00000104131
ENSG00000151882	ENSG00000163481
ENSG00000204682	ENSG00000155729
ENSG00000128534	ENSG00000171861
ENSG00000234456	ENSG00000106028
ENSG00000087274	ENSG00000130749
ENSG00000204186	ENSG00000162222
ENSG00000162733	ENSG00000129255
ENSG00000241158	ENSG00000128245
ENSG00000164463	ENSG00000173327
ENSG00000122877	ENSG00000176108
ENSG00000162804	ENSG00000160075
ENSG00000104325	ENSG00000184056
ENSG00000171873	ENSG00000174238
ENSG00000134077	ENSG00000178952
ENSG00000267272	ENSG00000172046
ENSG00000138685	ENSG00000060339
ENSG00000160326	ENSG00000112592
ENSG00000172009	ENSG00000138621
ENSG00000106571	ENSG00000108424
ENSG00000254602	ENSG00000037241
ENSG00000241684	ENSG00000146282
ENSG00000105669	ENSG00000133243
ENSG00000279145	ENSG00000138175
ENSG00000238197	ENSG00000181991
ENSG00000123094	ENSG00000162851
ENSG00000177103	ENSG00000108312
ENSG00000170876	ENSG00000115875
ENSG00000153902	ENSG00000167491
ENSG00000169188	ENSG00000132153
ENSG00000196642	ENSG00000107625
ENSG00000113209	ENSG00000160679
ENSG00000138172	ENSG00000115234
ENSG00000148362	ENSG00000152795
ENSG00000171130	ENSG00000228474
ENSG00000165905	ENSG00000110768
ENSG00000011021	ENSG00000170855
ENSG00000255310	ENSG00000162775
ENSG00000177311	ENSG00000100711
ENSG00000170271	ENSG00000171720
ENSG00000167964	ENSG00000108523
ENSG00000103489	ENSG00000168395
ENSG00000172987	ENSG00000169398
ENSG00000245105	ENSG00000185359
ENSG00000185052	ENSG00000163832
ENSG00000102226	ENSG00000147140
ENSG00000113648	ENSG00000198218
ENSG00000226491	ENSG00000105968
ENSG00000149451	ENSG00000145982
ENSG00000154553	ENSG00000111850
ENSG00000135298	ENSG00000121964
ENSG00000154065	ENSG00000162441
ENSG00000206384	ENSG00000115307
ENSG00000258537	ENSG00000169813
ENSG00000167779	ENSG00000164615
ENSG00000138794	ENSG00000143553
ENSG00000074800	ENSG00000040531
ENSG00000213625	ENSG00000137185
ENSG00000105928	ENSG00000179632
ENSG00000275719	ENSG00000184863
ENSG00000269210	ENSG00000170142
ENSG00000226329	ENSG00000040633
ENSG00000006118	ENSG00000035141
ENSG00000112182	ENSG00000214706
ENSG00000140948	ENSG00000163634
ENSG00000152404	ENSG00000187514
ENSG00000131471	ENSG00000165629
ENSG00000243364	ENSG00000143612
ENSG00000112695	ENSG00000047579
ENSG00000231943	ENSG00000130713
ENSG00000116898	ENSG00000112763
ENSG00000261409	ENSG00000105287
ENSG00000122952	ENSG00000205903
ENSG00000095637	ENSG00000162813
ENSG00000272158	ENSG00000167257
ENSG00000128652	ENSG00000148399
ENSG00000111913	ENSG00000114767
ENSG00000160408	ENSG00000157895
ENSG00000180611	ENSG00000205937
ENSG00000185803	ENSG00000100836
ENSG00000159363	ENSG00000176022
ENSG00000278677	ENSG00000112679
ENSG00000091592	ENSG00000161956
ENSG00000265996	ENSG00000005302
ENSG00000105270	ENSG00000184209
ENSG00000144848	ENSG00000163466
ENSG00000197565	ENSG00000145833
ENSG00000251226	ENSG00000223501
ENSG00000088035	ENSG00000119421
ENSG00000175879	ENSG00000215041
ENSG00000100997	ENSG00000137275
ENSG00000232973	ENSG00000144647
ENSG00000188013	ENSG00000120705
ENSG00000234996	ENSG00000062194
ENSG00000171612	ENSG00000102390
ENSG00000127528	ENSG00000113648
ENSG00000183935	ENSG00000150756
ENSG00000166803	ENSG00000127054
ENSG00000129235	ENSG00000186501
ENSG00000163431	ENSG00000123144
ENSG00000111452	ENSG00000165672
ENSG00000272647	ENSG00000125485
ENSG00000166793	ENSG00000146007
ENSG00000110717	ENSG00000172977
ENSG00000157303	ENSG00000169609
ENSG00000179941	ENSG00000183605
ENSG00000012171	ENSG00000130772
ENSG00000158769	ENSG00000230124
ENSG00000141562	ENSG00000136450
ENSG00000072657	ENSG00000161904
ENSG00000170166	ENSG00000089234
ENSG00000232098	ENSG00000015171
ENSG00000248309	ENSG00000146574
ENSG00000110076	ENSG00000023041
ENSG00000116774	ENSG00000170265
ENSG00000186642	ENSG00000133275
ENSG00000155368	ENSG00000049167
ENSG00000120129	ENSG00000149823
ENSG00000269929	ENSG00000147164
ENSG00000090530	ENSG00000166847
ENSG00000155876	ENSG00000103932
ENSG00000091436	ENSG00000135336
ENSG00000174740	ENSG00000165934
ENSG00000180592	ENSG00000196812
ENSG00000010539	ENSG00000173039
ENSG00000175084	ENSG00000167394
ENSG00000279377	ENSG00000135624
ENSG00000073712	ENSG00000147789
ENSG00000166780	ENSG00000227500
ENSG00000103647	ENSG00000182952
ENSG00000131462	ENSG00000144567
ENSG00000198799	ENSG00000134644
ENSG00000128573	ENSG00000055070
ENSG00000133392	ENSG00000175334
ENSG00000137216	ENSG00000134684
ENSG00000141552	ENSG00000197713
ENSG00000125675	ENSG00000105229
ENSG00000183763	ENSG00000238227
ENSG00000154175	ENSG00000197417
ENSG00000111077	ENSG00000084623
ENSG00000165966	ENSG00000163930
ENSG00000163492	ENSG00000136536
ENSG00000137563	ENSG00000167985
ENSG00000189159	ENSG00000167721
ENSG00000127603	ENSG00000146909
ENSG00000069011	ENSG00000057757
ENSG00000248441	ENSG00000100575
ENSG00000129810	ENSG00000155363
ENSG00000118263	ENSG00000125482
ENSG00000236104	ENSG00000185475
ENSG00000127423	ENSG00000083896
ENSG00000131944	ENSG00000066044
ENSG00000112769	ENSG00000065135
ENSG00000106809	ENSG00000107816
ENSG00000172403	ENSG00000138385
ENSG00000067840	ENSG00000122557
ENSG00000220563	ENSG00000113593
ENSG00000264350	ENSG00000136146
ENSG00000113300	ENSG00000140694
ENSG00000013619	ENSG00000150316
ENSG00000103657	ENSG00000198000
ENSG00000253250	ENSG00000135486
ENSG00000263753	ENSG00000033011
ENSG00000140285	ENSG00000144535
ENSG00000101057	ENSG00000124383
ENSG00000109099	ENSG00000160633
ENSG00000198959	ENSG00000139405
ENSG00000108381	ENSG00000087269
ENSG00000135736	ENSG00000135482
ENSG00000269793	ENSG00000185344
ENSG00000226237	ENSG00000103495
ENSG00000277758	ENSG00000149483
ENSG00000118160	ENSG00000125656
ENSG00000126947	ENSG00000155542
ENSG00000013810	ENSG00000060069
ENSG00000130402	ENSG00000106346
ENSG00000102802	ENSG00000213024
ENSG00000131849	ENSG00000129559
ENSG00000104537	ENSG00000187742
ENSG00000121104	ENSG00000172845
ENSG00000032219	ENSG00000168228
ENSG00000203952	ENSG00000184857
ENSG00000133142	ENSG00000119777
ENSG00000103710	ENSG00000165060
ENSG00000184785	ENSG00000171953
ENSG00000162520	ENSG00000171307
ENSG00000278740	ENSG00000183258
ENSG00000226800	ENSG00000182899
ENSG00000143748	ENSG00000118046
ENSG00000130545	ENSG00000266962
ENSG00000123219	ENSG00000141522
ENSG00000225439	ENSG00000111843
ENSG00000165609	ENSG00000136238
ENSG00000204084	ENSG00000170310
ENSG00000119638	ENSG00000185453
ENSG00000265393	ENSG00000144021
ENSG00000105974	ENSG00000168385
ENSG00000089335	ENSG00000158042
ENSG00000138356	ENSG00000105705
ENSG00000022267	ENSG00000152404
ENSG00000106034	ENSG00000140829
ENSG00000115896	ENSG00000165684
ENSG00000232504	ENSG00000095485
ENSG00000205861	ENSG00000117614
ENSG00000136732	ENSG00000135315
ENSG00000276855	ENSG00000177125
ENSG00000166257	ENSG00000092094
ENSG00000147155	ENSG00000142166
ENSG00000143942	ENSG00000112855
ENSG00000137996	ENSG00000147274
ENSG00000143499	ENSG00000136819
ENSG00000184363	ENSG00000143319
ENSG00000134030	ENSG00000136709
ENSG00000178741	ENSG00000178971
ENSG00000115137	ENSG00000135632
ENSG00000141540	ENSG00000138069
ENSG00000198934	ENSG00000179029
ENSG00000111640	ENSG00000116906
ENSG00000093009	ENSG00000164609
ENSG00000170312	ENSG00000105700
ENSG00000269190	ENSG00000185024
ENSG00000152556	ENSG00000119335
ENSG00000238198	ENSG00000204120
ENSG00000049769	ENSG00000105939
ENSG00000227124	ENSG00000074319
ENSG00000100307	ENSG00000184009
ENSG00000223704	ENSG00000070366
ENSG00000130770	ENSG00000014919
ENSG00000185000	ENSG00000075856
ENSG00000029993	ENSG00000118894
ENSG00000200253	ENSG00000152102
ENSG00000213694	ENSG00000104679
ENSG00000180992	ENSG00000011304
ENSG00000198142	ENSG00000063978
ENSG00000166405	ENSG00000121940
ENSG00000099139	ENSG00000270647
ENSG00000107562	ENSG00000165782
ENSG00000167900	ENSG00000107959
ENSG00000198185	ENSG00000189046
ENSG00000149596	ENSG00000148498
ENSG00000197321	ENSG00000214941
ENSG00000278266	ENSG00000177697
ENSG00000156804	ENSG00000065029
ENSG00000183578	ENSG00000160993
ENSG00000115241	ENSG00000111011
ENSG00000196096	ENSG00000146109
ENSG00000172172	ENSG00000115568
ENSG00000172432	ENSG00000068745
ENSG00000134905	ENSG00000166261
ENSG00000257588	ENSG00000136045
ENSG00000227471	ENSG00000153015
ENSG00000182511	ENSG00000196642
ENSG00000155093	ENSG00000187147
ENSG00000124496	ENSG00000067365
ENSG00000197935	ENSG00000160445
ENSG00000142279	ENSG00000140157
ENSG00000083457	ENSG00000188725
ENSG00000187479	ENSG00000087088
ENSG00000150764	ENSG00000204227
ENSG00000168016	ENSG00000173264
ENSG00000137076	ENSG00000204316
ENSG00000259641	ENSG00000116350
ENSG00000129244	ENSG00000196363
ENSG00000115504	ENSG00000187713
ENSG00000109919	ENSG00000172939
ENSG00000110237	ENSG00000067533
ENSG00000265354	ENSG00000069248
ENSG00000178966	ENSG00000142686
ENSG00000168306	ENSG00000053372
ENSG00000281852	ENSG00000155463
ENSG00000139722	ENSG00000185722
ENSG00000148950	ENSG00000159592
ENSG00000155592	ENSG00000132388
ENSG00000184500	ENSG00000116459
ENSG00000105011	ENSG00000136271
ENSG00000259275	ENSG00000159479
ENSG00000171303	ENSG00000033030
ENSG00000162614	ENSG00000184903
ENSG00000151849	ENSG00000176783
ENSG00000105711	ENSG00000087365
ENSG00000227467	ENSG00000170860
ENSG00000186272	ENSG00000204209
ENSG00000177469	ENSG00000189266
ENSG00000197409	ENSG00000151304
ENSG00000121211	ENSG00000135845
ENSG00000167670	ENSG00000204498
ENSG00000167861	ENSG00000168826
ENSG00000203644	ENSG00000227372
ENSG00000120162	ENSG00000148840
ENSG00000232320	ENSG00000130717
ENSG00000184635	ENSG00000163468
ENSG00000118971	ENSG00000157637
ENSG00000247746	ENSG00000014824
ENSG00000240694	ENSG00000168591
ENSG00000233170	ENSG00000134186
ENSG00000163659	ENSG00000072849
ENSG00000089639	ENSG00000110367
ENSG00000164405	ENSG00000177963
ENSG00000200879	ENSG00000110011
ENSG00000233970	ENSG00000124357
ENSG00000107796	ENSG00000102974
ENSG00000166886	ENSG00000184840
ENSG00000169057	ENSG00000100632
ENSG00000185716	ENSG00000248049
ENSG00000173239	ENSG00000267080
ENSG00000117016	ENSG00000204923
ENSG00000113580	ENSG00000167674
ENSG00000227060	ENSG00000106305
ENSG00000181035	ENSG00000177370
ENSG00000179083	ENSG00000134452
ENSG00000187866	ENSG00000116560
ENSG00000267640	ENSG00000189403
ENSG00000204403	ENSG00000160695
ENSG00000105497	ENSG00000170315
ENSG00000119147	ENSG00000172171
ENSG00000106537	ENSG00000204315
ENSG00000052344	ENSG00000163138
ENSG00000173401	ENSG00000272047
ENSG00000144554	ENSG00000139726
ENSG00000130224	ENSG00000006530
ENSG00000047644	ENSG00000125651
ENSG00000135823	ENSG00000198952
ENSG00000149577	ENSG00000178397
ENSG00000142871	ENSG00000082898
ENSG00000229118	ENSG00000213341
ENSG00000185518	ENSG00000100083
ENSG00000143196	ENSG00000010165
ENSG00000175395	ENSG00000141101
ENSG00000280237	ENSG00000031823
ENSG00000105737	ENSG00000103415
ENSG00000155666	ENSG00000155636
ENSG00000160396	ENSG00000100348
ENSG00000166402	ENSG00000167110
ENSG00000117399	ENSG00000176101
ENSG00000175634	ENSG00000105669
ENSG00000168807	ENSG00000081177
ENSG00000167695	ENSG00000116213
ENSG00000179761	ENSG00000135334
ENSG00000166900	ENSG00000173163
ENSG00000102383	ENSG00000172936
ENSG00000156265	ENSG00000162585
ENSG00000271155	ENSG00000115233
ENSG00000176490	ENSG00000121775
ENSG00000255085	ENSG00000143321
ENSG00000171992	ENSG00000185787
ENSG00000278601	ENSG00000105254
ENSG00000165410	ENSG00000135900
ENSG00000148339	ENSG00000119599
ENSG00000108924	ENSG00000157954
ENSG00000130558	ENSG00000179364
ENSG00000175793	ENSG00000125835
ENSG00000124224	ENSG00000009335
ENSG00000103264	ENSG00000182512
ENSG00000180139	ENSG00000135870
ENSG00000166949	ENSG00000123552
ENSG00000088305	ENSG00000092931
ENSG00000263142	ENSG00000235453
ENSG00000137726	ENSG00000133612
ENSG00000148308	ENSG00000173113
ENSG00000225398	ENSG00000278768
ENSG00000111679	ENSG00000197451
ENSG00000100767	ENSG00000166716
ENSG00000251359	ENSG00000121060
ENSG00000111229	ENSG00000177030
ENSG00000236304	ENSG00000144043
ENSG00000100330	ENSG00000198890
ENSG00000280304	ENSG00000065268
ENSG00000156968	ENSG00000247077
ENSG00000196072	ENSG00000170085
ENSG00000248810	ENSG00000119616
ENSG00000145555	ENSG00000147457
ENSG00000227440	ENSG00000116863
ENSG00000260461	ENSG00000075089
ENSG00000124067	ENSG00000174021
ENSG00000212916	ENSG00000182473
ENSG00000123572	ENSG00000080802
ENSG00000204231	ENSG00000132155
ENSG00000134533	ENSG00000160799
ENSG00000167995	ENSG00000128973
ENSG00000203546	ENSG00000108518
ENSG00000274156	ENSG00000266967
ENSG00000141052	ENSG00000175137
ENSG00000187922	ENSG00000163867
ENSG00000169282	ENSG00000132376
ENSG00000136436	ENSG00000168288
ENSG00000184012	ENSG00000124160
ENSG00000172465	ENSG00000181090
ENSG00000087586	ENSG00000105576
ENSG00000136504	ENSG00000117543
ENSG00000260855	ENSG00000132275
ENSG00000188917	ENSG00000106635
ENSG00000163239	ENSG00000160783
ENSG00000114853	ENSG00000273749
ENSG00000250240	ENSG00000100445
ENSG00000168496	ENSG00000105298
ENSG00000198680	ENSG00000154222
ENSG00000069431	ENSG00000116497
ENSG00000275832	ENSG00000204438
ENSG00000101335	ENSG00000075336
ENSG00000170122	ENSG00000125457
ENSG00000136159	ENSG00000122406
ENSG00000230937	ENSG00000167130
ENSG00000187778	ENSG00000049541
ENSG00000182325	ENSG00000179950
ENSG00000255471	ENSG00000149547
ENSG00000108561	ENSG00000142864
ENSG00000163322	ENSG00000101544
ENSG00000012124	ENSG00000113851
ENSG00000089486	ENSG00000162961
ENSG00000121297	ENSG00000055130
ENSG00000270190	ENSG00000124444
ENSG00000104312	ENSG00000100802
ENSG00000170776	ENSG00000141959
ENSG00000175115	ENSG00000105701
ENSG00000256508	ENSG00000143322
ENSG00000169122	ENSG00000166484
ENSG00000117650	ENSG00000204569
ENSG00000261061	ENSG00000117597
ENSG00000118762	ENSG00000137312
ENSG00000177685	ENSG00000197226
ENSG00000118777	ENSG00000067596
ENSG00000144744	ENSG00000057608
ENSG00000047648	ENSG00000167118
ENSG00000269918	ENSG00000134440
ENSG00000249096	ENSG00000135930
ENSG00000011465	ENSG00000162191
ENSG00000271614	ENSG00000152464
ENSG00000106772	ENSG00000174151
ENSG00000250120	ENSG00000142655
ENSG00000120053	ENSG00000169221
ENSG00000185298	ENSG00000129197
ENSG00000077152	ENSG00000175707
ENSG00000158435	ENSG00000100949
ENSG00000207744	ENSG00000146963
ENSG00000179528	ENSG00000185122
ENSG00000264575	ENSG00000175573
ENSG00000108953	ENSG00000126698
ENSG00000278621	ENSG00000109066
ENSG00000196507	ENSG00000102119
ENSG00000272971	ENSG00000114388
ENSG00000163918	ENSG00000126814
ENSG00000187522	ENSG00000148153
ENSG00000163738	ENSG00000174839
ENSG00000162769	ENSG00000254901
ENSG00000104368	ENSG00000111229
ENSG00000137727	ENSG00000197756
ENSG00000174371	ENSG00000136527
ENSG00000169418	ENSG00000106443
ENSG00000167522	ENSG00000197157
ENSG00000279205	ENSG00000139719
ENSG00000136273	ENSG00000143368
ENSG00000173641	ENSG00000138674
ENSG00000232903	ENSG00000116120
ENSG00000179954	ENSG00000134375
ENSG00000259367	ENSG00000126214
ENSG00000112276	ENSG00000156374
ENSG00000163364	ENSG00000179151
ENSG00000127564	ENSG00000010244
ENSG00000184831	ENSG00000173171
ENSG00000235448	ENSG00000149761
ENSG00000162928	ENSG00000060688
ENSG00000246877	ENSG00000113734
ENSG00000109445	ENSG00000186716
ENSG00000104889	ENSG00000148296
ENSG00000256037	ENSG00000175279
ENSG00000171943	ENSG00000138617
ENSG00000107738	ENSG00000075624
ENSG00000160688	ENSG00000106459
ENSG00000078295	ENSG00000161970
ENSG00000163644	ENSG00000110274
ENSG00000129596	ENSG00000196655
ENSG00000168405	ENSG00000115204
ENSG00000198354	ENSG00000153574
ENSG00000139131	ENSG00000105568
ENSG00000067955	ENSG00000167699
ENSG00000173267	ENSG00000156858
ENSG00000255529	ENSG00000072401
ENSG00000272320	ENSG00000119203
ENSG00000168002	ENSG00000091640
ENSG00000139910	ENSG00000158604
ENSG00000168275	ENSG00000197062
ENSG00000182481	ENSG00000152147
ENSG00000077616	ENSG00000142937
ENSG00000183580	ENSG00000178028
ENSG00000109906	ENSG00000069329
ENSG00000132639	ENSG00000126067
ENSG00000254427	ENSG00000071894
ENSG00000066735	ENSG00000167842
ENSG00000186205	ENSG00000170004
ENSG00000263155	ENSG00000118260
ENSG00000228216	ENSG00000170633
ENSG00000004776	ENSG00000134308
ENSG00000122085	ENSG00000174943
ENSG00000213965	ENSG00000119844
ENSG00000173757	ENSG00000133422
ENSG00000109775	ENSG00000168092
ENSG00000162706	ENSG00000125386
ENSG00000226516	ENSG00000172239
ENSG00000137760	ENSG00000110696
ENSG00000144559	ENSG00000116251
ENSG00000270077	ENSG00000142675
ENSG00000114346	ENSG00000108883
ENSG00000049239	ENSG00000197362
ENSG00000141429	ENSG00000112078
ENSG00000127452	ENSG00000148335
ENSG00000178999	ENSG00000143258
ENSG00000269345	ENSG00000141252
ENSG00000100320	ENSG00000135297
ENSG00000183671	ENSG00000188938
ENSG00000124532	ENSG00000168310
ENSG00000205531	ENSG00000112812
ENSG00000143847	ENSG00000176371
ENSG00000144485	ENSG00000119812
ENSG00000079462	ENSG00000158545
ENSG00000236333	ENSG00000148334
ENSG00000171791	ENSG00000115677
ENSG00000183439	ENSG00000044115
ENSG00000188283	ENSG00000131475
ENSG00000130176	ENSG00000185085
ENSG00000174010	ENSG00000234284
ENSG00000196109	ENSG00000143742
ENSG00000179091	ENSG00000107521
ENSG00000174804	ENSG00000116337
ENSG00000129255	ENSG00000028310
ENSG00000106771	ENSG00000136247
ENSG00000276334	ENSG00000144580
ENSG00000117676	ENSG00000122545
ENSG00000204882	ENSG00000100813
ENSG00000188859	ENSG00000152942
ENSG00000125912	ENSG00000198055
ENSG00000164362	ENSG00000256053
ENSG00000111846	ENSG00000215712
ENSG00000141759	ENSG00000185104
ENSG00000184669	ENSG00000138430
ENSG00000143106	ENSG00000187778
ENSG00000115380	ENSG00000163170
ENSG00000106538	ENSG00000117408
ENSG00000186635	ENSG00000105085
ENSG00000163046	ENSG00000112701
ENSG00000144045	ENSG00000141699
ENSG00000135047	ENSG00000144524
ENSG00000184905	ENSG00000185627
ENSG00000126778	ENSG00000132716
ENSG00000160973	ENSG00000168802
ENSG00000153823	ENSG00000168872
ENSG00000185070	ENSG00000166398
ENSG00000104381	ENSG00000119725
ENSG00000127616	ENSG00000263465
ENSG00000175573	ENSG00000152348
ENSG00000120314	ENSG00000166135
ENSG00000166165	ENSG00000143740
ENSG00000240005	ENSG00000025770
ENSG00000166091	ENSG00000124562
ENSG00000109133	ENSG00000112308
ENSG00000116161	ENSG00000204564
ENSG00000121871	ENSG00000099804
ENSG00000274225	ENSG00000184887
ENSG00000140092	ENSG00000169857
ENSG00000204843	ENSG00000267809
ENSG00000111666	ENSG00000243667
ENSG00000233288	ENSG00000235106
ENSG00000259363	ENSG00000145912
ENSG00000155792	ENSG00000111231
ENSG00000197016	ENSG00000173456
ENSG00000168078	ENSG00000148229
ENSG00000257058	ENSG00000090432
ENSG00000176101	ENSG00000165699
ENSG00000082212	ENSG00000147419
ENSG00000114268	ENSG00000168610
ENSG00000271880	ENSG00000116786
ENSG00000176998	ENSG00000129250
ENSG00000253537	ENSG00000177854
ENSG00000160685	ENSG00000129932
ENSG00000123342	ENSG00000243317
ENSG00000235173	ENSG00000198860
ENSG00000267082	ENSG00000130559
ENSG00000247416	ENSG00000166788
ENSG00000260876	ENSG00000144233
ENSG00000118705	ENSG00000166337
ENSG00000150625	ENSG00000100129
ENSG00000119912	ENSG00000262919
ENSG00000198909	ENSG00000156973
ENSG00000255455	ENSG00000109065
ENSG00000170153	ENSG00000134899
ENSG00000081189	ENSG00000185163
ENSG00000089472	ENSG00000125901
ENSG00000205795	ENSG00000178605
ENSG00000159251	ENSG00000197363
ENSG00000196653	ENSG00000171824
ENSG00000108231	ENSG00000197024
ENSG00000165821	ENSG00000186666
ENSG00000187164	ENSG00000176946
ENSG00000167130	ENSG00000101558
ENSG00000102996	ENSG00000132773
ENSG00000148120	ENSG00000165502
ENSG00000104549	ENSG00000143543
ENSG00000196418	ENSG00000273899
ENSG00000231721	ENSG00000175390
ENSG00000115233	ENSG00000138095
ENSG00000242611	ENSG00000141627
ENSG00000272155	ENSG00000183530
ENSG00000205978	ENSG00000099364
ENSG00000188368	ENSG00000134046
ENSG00000023330	ENSG00000173818
ENSG00000169435	ENSG00000137947
ENSG00000167904	ENSG00000077348
ENSG00000166851	ENSG00000258315
ENSG00000256043	ENSG00000120709
ENSG00000186453	ENSG00000187555
ENSG00000157927	ENSG00000144591
ENSG00000132646	ENSG00000159593
ENSG00000104447	ENSG00000187049
ENSG00000169679	ENSG00000100124
ENSG00000138131	ENSG00000113456
ENSG00000185453	ENSG00000198755
ENSG00000168060	ENSG00000115816
ENSG00000005812	ENSG00000125944
ENSG00000130600	ENSG00000133884
ENSG00000204304	ENSG00000163795
ENSG00000003436	ENSG00000184708
ENSG00000089685	ENSG00000114544
ENSG00000235655	ENSG00000104472
ENSG00000204706	ENSG00000101216
ENSG00000104332	ENSG00000122692
ENSG00000153975	ENSG00000171490
ENSG00000095585	ENSG00000154114
ENSG00000012822	ENSG00000103126
ENSG00000159648	ENSG00000037474
ENSG00000250486	ENSG00000138785
ENSG00000144468	ENSG00000265354
ENSG00000112658	ENSG00000156639
ENSG00000062725	ENSG00000109133
ENSG00000091986	ENSG00000004779
ENSG00000151692	ENSG00000119723
ENSG00000187601	ENSG00000134698
ENSG00000035862	ENSG00000133316
ENSG00000178573	ENSG00000123545
ENSG00000277157	ENSG00000181284
ENSG00000135272	ENSG00000166889
ENSG00000174485	ENSG00000163463
ENSG00000266964	ENSG00000131462
ENSG00000113211	ENSG00000155827
ENSG00000158445	ENSG00000134748
ENSG00000117020	ENSG00000224870
ENSG00000243642	ENSG00000168002
ENSG00000170619	ENSG00000138050
ENSG00000243156	ENSG00000236618
ENSG00000119408	ENSG00000107404
ENSG00000185624	ENSG00000179010
ENSG00000049541	ENSG00000103343
ENSG00000184113	ENSG00000177225
ENSG00000279633	ENSG00000166024
ENSG00000263293	ENSG00000163312
ENSG00000112531	ENSG00000178585
ENSG00000214919	ENSG00000104824
ENSG00000111727	ENSG00000198298
ENSG00000151725	ENSG00000004059
ENSG00000176293	ENSG00000236104
ENSG00000160321	ENSG00000183207
ENSG00000134201	ENSG00000219102
ENSG00000129194	ENSG00000126243
ENSG00000100234	ENSG00000083750
ENSG00000041357	ENSG00000108528
ENSG00000147100	ENSG00000259431
ENSG00000163950	ENSG00000125877
ENSG00000136826	ENSG00000117481
ENSG00000241468	ENSG00000172062
ENSG00000203362	ENSG00000085760
ENSG00000156689	ENSG00000137815
ENSG00000137547	ENSG00000084693
ENSG00000213225	ENSG00000112983
ENSG00000133983	ENSG00000196151
ENSG00000182973	ENSG00000248333
ENSG00000224470	ENSG00000184319
ENSG00000197256	ENSG00000146828
ENSG00000247970	ENSG00000213639
ENSG00000119681	ENSG00000122218
ENSG00000160233	ENSG00000065615
ENSG00000166292	ENSG00000243477
ENSG00000110435	ENSG00000196387
ENSG00000198060	ENSG00000128463
ENSG00000188486	ENSG00000127774
ENSG00000260382	ENSG00000165689
ENSG00000132432	ENSG00000111832
ENSG00000179218	ENSG00000143801
ENSG00000175215	ENSG00000143947
ENSG00000154370	ENSG00000162980
ENSG00000079101	ENSG00000241343
ENSG00000091483	ENSG00000179409
ENSG00000176912	ENSG00000119682
ENSG00000258634	ENSG00000171169
ENSG00000181274	ENSG00000163479
ENSG00000164032	ENSG00000013306
ENSG00000185800	ENSG00000196531
ENSG00000174460	ENSG00000124523
ENSG00000153814	ENSG00000154832
ENSG00000262251	ENSG00000198408
ENSG00000197380	ENSG00000114650
ENSG00000123570	ENSG00000196072
ENSG00000162929	ENSG00000169217
ENSG00000257989	ENSG00000169599
ENSG00000130294	ENSG00000109534
ENSG00000259287	ENSG00000177082
ENSG00000132698	ENSG00000116750
ENSG00000152217	ENSG00000137038
ENSG00000168297	ENSG00000108669
ENSG00000178896	ENSG00000162129
ENSG00000165511	ENSG00000106682
ENSG00000174292	ENSG00000189077
ENSG00000145708	ENSG00000115282
ENSG00000276409	ENSG00000166037
ENSG00000184661	ENSG00000170348
ENSG00000249679	ENSG00000119559
ENSG00000102595	ENSG00000100316
ENSG00000166471	ENSG00000134597
ENSG00000092068	ENSG00000143570
ENSG00000076382	ENSG00000132463
ENSG00000099889	ENSG00000121390
ENSG00000267767	ENSG00000114383
ENSG00000068323	ENSG00000167881
ENSG00000234638	ENSG00000127022
ENSG00000183048	ENSG00000119509
ENSG00000176903	ENSG00000048162
ENSG00000253520	ENSG00000110880
ENSG00000215421	ENSG00000164252
ENSG00000169302	ENSG00000100426
ENSG00000099864	ENSG00000172500
ENSG00000159899	ENSG00000198034
ENSG00000270076	ENSG00000089154
ENSG00000072849	ENSG00000089597
ENSG00000152503	ENSG00000067704
ENSG00000183287	ENSG00000148688
ENSG00000254510	ENSG00000132382
ENSG00000099995	ENSG00000214113
ENSG00000126458	ENSG00000179115
ENSG00000076554	ENSG00000168569
ENSG00000212864	ENSG00000162623
ENSG00000231784	ENSG00000087338
ENSG00000142599	ENSG00000161277
ENSG00000135119	ENSG00000095787
ENSG00000160957	ENSG00000132361
ENSG00000128285	ENSG00000156253
ENSG00000101166	ENSG00000118579
ENSG00000196812	ENSG00000205138
ENSG00000175087	ENSG00000183513
ENSG00000150995	ENSG00000225921
ENSG00000183230	ENSG00000143624
ENSG00000130762	ENSG00000135999
ENSG00000159176	ENSG00000160688
ENSG00000082515	ENSG00000122376
ENSG00000213057	ENSG00000125449
ENSG00000197153	ENSG00000160094
ENSG00000203727	ENSG00000180787
ENSG00000143228	ENSG00000204152
ENSG00000272092	ENSG00000088247
ENSG00000269489	ENSG00000182979
ENSG00000280219	ENSG00000085832
ENSG00000258623	ENSG00000198841
ENSG00000187951	ENSG00000171865
ENSG00000138018	ENSG00000100220
ENSG00000068697	ENSG00000159658
ENSG00000196557	ENSG00000109971
ENSG00000197702	ENSG00000108591
ENSG00000146670	ENSG00000130227
ENSG00000231672	ENSG00000173660
ENSG00000213047	ENSG00000111880
ENSG00000267583	ENSG00000105443
ENSG00000270605	ENSG00000150787
ENSG00000162576	ENSG00000106608
ENSG00000134245	ENSG00000174915
ENSG00000175745	ENSG00000164182
ENSG00000197472	ENSG00000106636
ENSG00000279631	ENSG00000103496
ENSG00000112237	ENSG00000169288
ENSG00000128917	ENSG00000087263
ENSG00000128346	ENSG00000196204
ENSG00000148411	ENSG00000186298
ENSG00000271936	ENSG00000108039
ENSG00000205268	ENSG00000197780
ENSG00000139684	ENSG00000173457
ENSG00000166128	ENSG00000156875
ENSG00000215146	ENSG00000004455
ENSG00000173812	ENSG00000134910
ENSG00000110442	ENSG00000149932
ENSG00000223414	ENSG00000227057
ENSG00000137842	ENSG00000162627
ENSG00000280323	ENSG00000213523
ENSG00000181896	ENSG00000176871
ENSG00000270157	ENSG00000074800
ENSG00000173714	ENSG00000113068
ENSG00000138615	ENSG00000063177
ENSG00000140416	ENSG00000100284
ENSG00000224958	ENSG00000257103
ENSG00000243422	ENSG00000137720
ENSG00000269696	ENSG00000111642
ENSG00000163444	ENSG00000178927
ENSG00000134690	ENSG00000066697
ENSG00000235217	ENSG00000198663
ENSG00000188992	ENSG00000169740
ENSG00000008710	ENSG00000158796
ENSG00000261672	ENSG00000103502
ENSG00000154240	ENSG00000149929
ENSG00000246379	ENSG00000242802
ENSG00000280132	ENSG00000106330
ENSG00000141646	ENSG00000163166
ENSG00000265144	ENSG00000076242
ENSG00000105289	ENSG00000148843
ENSG00000132196	ENSG00000204178
ENSG00000169918	ENSG00000132698
ENSG00000135540	ENSG00000127804
ENSG00000165995	ENSG00000204859
ENSG00000169239	ENSG00000136811
ENSG00000086205	ENSG00000103037
ENSG00000101003	ENSG00000148384
ENSG00000135451	ENSG00000107341
ENSG00000228649	ENSG00000119650
ENSG00000169436	ENSG00000102898
ENSG00000139163	ENSG00000197223
ENSG00000166250	ENSG00000160959
ENSG00000179965	ENSG00000144713
ENSG00000259153	ENSG00000112237
ENSG00000133401	ENSG00000135823
ENSG00000223561	ENSG00000113575
ENSG00000144668	ENSG00000157500
ENSG00000186017	ENSG00000120686
ENSG00000158691	ENSG00000163026
ENSG00000115275	ENSG00000103051
ENSG00000102349	ENSG00000010256
ENSG00000263528	ENSG00000149541
ENSG00000256616	ENSG00000205643
ENSG00000243335	ENSG00000136715
ENSG00000167553	ENSG00000118181
ENSG00000215717	ENSG00000137411
ENSG00000205307	ENSG00000033050
ENSG00000106823	ENSG00000172732
ENSG00000118939	ENSG00000122390
ENSG00000144891	ENSG00000137343
ENSG00000164188	ENSG00000082258
ENSG00000100883	ENSG00000143486
ENSG00000161980	ENSG00000038532
ENSG00000162073	ENSG00000071127
ENSG00000215022	ENSG00000188529
ENSG00000258824	ENSG00000144455
ENSG00000175984	ENSG00000130520
ENSG00000137203	ENSG00000109184
ENSG00000232284	ENSG00000166387
ENSG00000183034	ENSG00000140319
ENSG00000005302	ENSG00000163512
ENSG00000189366	ENSG00000173757
ENSG00000151388	ENSG00000186222
ENSG00000111206	ENSG00000143353
ENSG00000166575	ENSG00000126581
ENSG00000185630	ENSG00000241058
ENSG00000205559	ENSG00000103091
ENSG00000114631	ENSG00000070785
ENSG00000164920	ENSG00000041988
ENSG00000231344	ENSG00000119392
ENSG00000166856	ENSG00000186625
ENSG00000213108	ENSG00000164631
ENSG00000134152	ENSG00000183684
ENSG00000197124	ENSG00000148300
ENSG00000173137	ENSG00000214194
ENSG00000259353	ENSG00000170892
ENSG00000274736	ENSG00000071994
ENSG00000261292	ENSG00000168286
ENSG00000069702	ENSG00000168268
ENSG00000162736	ENSG00000091542
ENSG00000136011	ENSG00000184967
ENSG00000180447	ENSG00000137871
ENSG00000101955	ENSG00000198818
ENSG00000254585	ENSG00000006695
ENSG00000276141	ENSG00000183340
ENSG00000171867	ENSG00000100796
ENSG00000113595	ENSG00000179262
ENSG00000224132	ENSG00000196670
ENSG00000155962	ENSG00000033100
ENSG00000175782	ENSG00000071564
ENSG00000101938	ENSG00000147604
ENSG00000135374	ENSG00000166197
ENSG00000233028	ENSG00000134453
ENSG00000207864	ENSG00000184787
ENSG00000185274	ENSG00000161021
ENSG00000177519	ENSG00000169714
ENSG00000197037	ENSG00000163319
ENSG00000148426	ENSG00000168256
ENSG00000152760	ENSG00000103550
ENSG00000126001	ENSG00000204822
ENSG00000183010	ENSG00000180626
ENSG00000142544	ENSG00000128694
ENSG00000226049	ENSG00000132842
ENSG00000137812	ENSG00000181135
ENSG00000172244	ENSG00000060642
ENSG00000172663	ENSG00000143106
ENSG00000166104	ENSG00000008988
ENSG00000139174	ENSG00000039650
ENSG00000141034	ENSG00000184640
ENSG00000101447	ENSG00000130770
ENSG00000232160	ENSG00000010539
ENSG00000143353	ENSG00000139684
ENSG00000259207	ENSG00000197724
ENSG00000244953	ENSG00000071655
ENSG00000110063	ENSG00000155287
ENSG00000100167	ENSG00000011454
ENSG00000091490	ENSG00000160785
ENSG00000134352	ENSG00000105258
ENSG00000102189	ENSG00000133393
ENSG00000013523	ENSG00000115694
ENSG00000267131	ENSG00000120733
ENSG00000120833	ENSG00000067560
ENSG00000020181	ENSG00000196378
ENSG00000111247	ENSG00000204576
ENSG00000173548	ENSG00000131013
ENSG00000259869	ENSG00000148690
ENSG00000196262	ENSG00000157540
ENSG00000204381	ENSG00000144224
ENSG00000114200	ENSG00000185670
ENSG00000272729	ENSG00000157657
ENSG00000198835	ENSG00000259768
ENSG00000260653	ENSG00000018699
ENSG00000146476	ENSG00000196230
ENSG00000115325	ENSG00000167962
ENSG00000074660	ENSG00000175931
ENSG00000162063	ENSG00000152061
ENSG00000176401	ENSG00000068028
ENSG00000139372	ENSG00000146802
ENSG00000119392	ENSG00000103275
ENSG00000074047	ENSG00000134058
ENSG00000087258	ENSG00000204954
ENSG00000268654	ENSG00000185127
ENSG00000236670	ENSG00000155561
ENSG00000198087	ENSG00000132478
ENSG00000237803	ENSG00000149480
ENSG00000136522	ENSG00000150991
ENSG00000173894	ENSG00000115128
ENSG00000197360	ENSG00000178921
ENSG00000187800	ENSG00000078618
ENSG00000150627	ENSG00000104129
ENSG00000143476	ENSG00000070047
ENSG00000184408	ENSG00000107815
ENSG00000233225	ENSG00000257365
ENSG00000260101	ENSG00000133706
ENSG00000267077	ENSG00000112941
ENSG00000116213	ENSG00000084754
ENSG00000161243	ENSG00000092847
ENSG00000078596	ENSG00000105612
ENSG00000196616	ENSG00000160325
ENSG00000157456	ENSG00000180304
ENSG00000163808	ENSG00000136270
ENSG00000144827	ENSG00000117395
ENSG00000258412	ENSG00000130254
ENSG00000139132	ENSG00000163159
ENSG00000213683	ENSG00000111652
ENSG00000085999	ENSG00000116237
ENSG00000182836	ENSG00000078808
ENSG00000260032	ENSG00000138101
ENSG00000267774	ENSG00000133030
ENSG00000145681	ENSG00000160014
ENSG00000065600	ENSG00000122257
ENSG00000088325	ENSG00000181027
ENSG00000160124	ENSG00000153046
ENSG00000141959	ENSG00000240356
ENSG00000235996	ENSG00000167720
ENSG00000215386	ENSG00000165819
ENSG00000267787	ENSG00000078269
ENSG00000158525	ENSG00000115839
ENSG00000231607	ENSG00000086061
ENSG00000165304	ENSG00000105323
ENSG00000072163	ENSG00000143303
ENSG00000186318	ENSG00000122515
ENSG00000120279	ENSG00000144115
ENSG00000188549	ENSG00000109332
ENSG00000068976	ENSG00000136874
ENSG00000215182	ENSG00000215845
ENSG00000273802	ENSG00000275964
ENSG00000171055	ENSG00000214087
ENSG00000187239	ENSG00000141034
ENSG00000171714	ENSG00000149806
ENSG00000174175	ENSG00000157538
ENSG00000101251	ENSG00000197841
ENSG00000143401	ENSG00000061936
ENSG00000126705	ENSG00000131732
ENSG00000188322	ENSG00000154813
ENSG00000103121	ENSG00000145723
ENSG00000164109	ENSG00000110700
ENSG00000257038	ENSG00000255508
ENSG00000146278	ENSG00000152684
ENSG00000230552	ENSG00000111237
ENSG00000135999	ENSG00000013374
ENSG00000175662	ENSG00000177951
ENSG00000160959	ENSG00000141646
ENSG00000177406	ENSG00000104388
ENSG00000181778	ENSG00000117505
ENSG00000200534	ENSG00000163811
ENSG00000270068	ENSG00000133597
ENSG00000138160	ENSG00000163382
ENSG00000153956	ENSG00000131653
ENSG00000259976	ENSG00000113300
ENSG00000274267	ENSG00000179152
ENSG00000146757	ENSG00000224051
ENSG00000213519	ENSG00000105726
ENSG00000226306	ENSG00000182973
ENSG00000138101	ENSG00000129472
ENSG00000066933	ENSG00000197265
ENSG00000182687	ENSG00000185803
ENSG00000139842	ENSG00000167632
ENSG00000132688	ENSG00000220875
ENSG00000138182	ENSG00000157045
ENSG00000073111	ENSG00000116918
ENSG00000159259	ENSG00000148358
ENSG00000119333	ENSG00000168397
ENSG00000157778	ENSG00000274349
ENSG00000230393	ENSG00000269949
ENSG00000053438	ENSG00000276045
ENSG00000107954	ENSG00000172301
ENSG00000076067	ENSG00000134882
ENSG00000246985	ENSG00000105618
ENSG00000058063	ENSG00000227492
ENSG00000143761	ENSG00000165487
ENSG00000168393	ENSG00000109606
ENSG00000132837	ENSG00000035115
ENSG00000234779	ENSG00000085644
ENSG00000131435	ENSG00000172661
ENSG00000228340	ENSG00000198492
ENSG00000171241	ENSG00000091140
ENSG00000165188	ENSG00000184616
ENSG00000177542	ENSG00000189339
ENSG00000122176	ENSG00000205659
ENSG00000092051	ENSG00000218739
ENSG00000197381	ENSG00000159128
ENSG00000129514	ENSG00000119537
ENSG00000114646	ENSG00000117118
ENSG00000256546	ENSG00000099817
ENSG00000247077	ENSG00000188636
ENSG00000161544	ENSG00000169964
ENSG00000236467	ENSG00000165733
ENSG00000207425	ENSG00000162408
ENSG00000137804	ENSG00000218283
ENSG00000168924	ENSG00000156711
ENSG00000174442	ENSG00000241370
ENSG00000169710	ENSG00000125454
ENSG00000165672	ENSG00000005100
ENSG00000165943	ENSG00000112514
ENSG00000137801	ENSG00000185596
ENSG00000232951	ENSG00000213585
ENSG00000137135	ENSG00000119402
ENSG00000151967	ENSG00000197785
ENSG00000251287	ENSG00000172757
ENSG00000120738	ENSG00000090372
ENSG00000158773	ENSG00000153560
ENSG00000121361	ENSG00000133226
ENSG00000170860	ENSG00000125247
ENSG00000072110	ENSG00000164032
ENSG00000258725	ENSG00000068654
ENSG00000273703	ENSG00000183020
ENSG00000102287	ENSG00000133265
ENSG00000265185	ENSG00000009780
ENSG00000165495	ENSG00000123992
ENSG00000034053	ENSG00000187626
ENSG00000150938	ENSG00000100926
ENSG00000017260	ENSG00000276291
ENSG00000274213	ENSG00000108010
ENSG00000122042	ENSG00000197056
ENSG00000106624	ENSG00000084652
ENSG00000255363	ENSG00000197217
ENSG00000261655	ENSG00000148343
ENSG00000224050	ENSG00000119541
ENSG00000161594	ENSG00000007168
ENSG00000198829	ENSG00000187866
ENSG00000276293	ENSG00000095319
ENSG00000277151	ENSG00000143793
ENSG00000166450	ENSG00000136731
ENSG00000182117	ENSG00000162642
ENSG00000278356	ENSG00000187609
ENSG00000132541	ENSG00000117868
ENSG00000230988	ENSG00000179335
ENSG00000140945	ENSG00000198168
ENSG00000119411	ENSG00000101972
ENSG00000131730	ENSG00000203705
ENSG00000142731	ENSG00000196943
ENSG00000197182	ENSG00000163866
ENSG00000105971	ENSG00000179967
ENSG00000140682	ENSG00000119431
ENSG00000131378	ENSG00000197070
ENSG00000049768	ENSG00000204130
ENSG00000111665	ENSG00000120896
ENSG00000142619	ENSG00000144566
ENSG00000090534	ENSG00000137770
ENSG00000188095	ENSG00000158864
ENSG00000131149	ENSG00000151093
ENSG00000101353	ENSG00000204304
ENSG00000233830	ENSG00000186001
ENSG00000142949	ENSG00000148303
ENSG00000169718	ENSG00000074356
ENSG00000204130	ENSG00000154727
ENSG00000130675	ENSG00000139624
ENSG00000147535	ENSG00000011009
ENSG00000261671	ENSG00000117691
ENSG00000177606	ENSG00000100028
ENSG00000185567	ENSG00000143156
ENSG00000272909	ENSG00000106603
ENSG00000088854	ENSG00000057935
ENSG00000013583	ENSG00000165632
ENSG00000146521	ENSG00000162714
ENSG00000165312	ENSG00000144741
ENSG00000237036	ENSG00000196922
ENSG00000203819	ENSG00000066654
ENSG00000185303	ENSG00000132507
ENSG00000177984	ENSG00000198858
ENSG00000121067	ENSG00000099995
ENSG00000230731	ENSG00000135966
ENSG00000003249	ENSG00000149016
ENSG00000196663	ENSG00000008018
ENSG00000261787	ENSG00000101220
ENSG00000100034	ENSG00000162236
ENSG00000198901	ENSG00000100938
ENSG00000225697	ENSG00000141759
ENSG00000088682	ENSG00000234912
ENSG00000237978	ENSG00000169045
ENSG00000175155	ENSG00000104960
ENSG00000165406	ENSG00000173726
ENSG00000165424	ENSG00000094880
ENSG00000038210	ENSG00000189227
ENSG00000131732	ENSG00000142676
ENSG00000010404	ENSG00000205581
ENSG00000130584	ENSG00000164221
ENSG00000249599	ENSG00000149930
ENSG00000183741	ENSG00000164338
ENSG00000206538	ENSG00000183283
ENSG00000136267	ENSG00000114648
ENSG00000150281	ENSG00000048991
ENSG00000173728	ENSG00000112977
ENSG00000258884	ENSG00000100441
ENSG00000122786	ENSG00000116668
ENSG00000272192	ENSG00000117748
ENSG00000108175	ENSG00000143545
ENSG00000169504	ENSG00000137338
ENSG00000226440	ENSG00000120509
ENSG00000177054	ENSG00000177239
ENSG00000115355	ENSG00000088876
ENSG00000184304	ENSG00000173145
ENSG00000270441	ENSG00000134056
ENSG00000225670	ENSG00000105438
ENSG00000167815	ENSG00000131778
ENSG00000248626	ENSG00000126457
ENSG00000154727	ENSG00000184990
ENSG00000106689	ENSG00000254635
ENSG00000139726	ENSG00000141552
ENSG00000177156	ENSG00000085415
ENSG00000172932	ENSG00000145817
ENSG00000214820	ENSG00000102858
ENSG00000184481	ENSG00000010072
ENSG00000165283	ENSG00000162972
ENSG00000088002	ENSG00000131116
ENSG00000139112	ENSG00000120265
ENSG00000134375	ENSG00000089094
ENSG00000082397	ENSG00000174606
ENSG00000110400	ENSG00000244462
ENSG00000241978	ENSG00000074582
ENSG00000183145	ENSG00000110987
ENSG00000178726	ENSG00000135457
ENSG00000147408	ENSG00000180228
ENSG00000157150	ENSG00000131148
ENSG00000162910	ENSG00000174977
ENSG00000109805	ENSG00000170291
ENSG00000003989	ENSG00000164818
ENSG00000162813	ENSG00000259494
ENSG00000103150	ENSG00000005339
ENSG00000133121	ENSG00000115207
ENSG00000168476	ENSG00000100324
ENSG00000173898	ENSG00000100335
ENSG00000151239	ENSG00000163161
ENSG00000260097	ENSG00000131652
ENSG00000137486	ENSG00000137200
ENSG00000163637	ENSG00000108773
ENSG00000159267	ENSG00000010361
ENSG00000244968	ENSG00000197579
ENSG00000160949	ENSG00000103479
ENSG00000261098	ENSG00000145220
ENSG00000183801	ENSG00000066136
ENSG00000143294	ENSG00000198839
ENSG00000128578	ENSG00000049245
ENSG00000136274	ENSG00000204619
ENSG00000177363	ENSG00000145919
ENSG00000172725	ENSG00000168439
ENSG00000273478	ENSG00000140553
ENSG00000226352	ENSG00000115145
ENSG00000250366	ENSG00000122490
ENSG00000224652	ENSG00000119596
ENSG00000130382	ENSG00000136021
ENSG00000175985	ENSG00000153896
ENSG00000178567	ENSG00000131165
ENSG00000168140	ENSG00000076201
ENSG00000211450	ENSG00000132963
ENSG00000130701	ENSG00000176410
ENSG00000143543	ENSG00000125850
ENSG00000173818	ENSG00000136866
ENSG00000230838	ENSG00000126391
ENSG00000227098	ENSG00000116127
ENSG00000260105	ENSG00000154957
ENSG00000112425	ENSG00000149231
ENSG00000165259	ENSG00000123240
ENSG00000102981	ENSG00000254996
ENSG00000165633	ENSG00000018189
ENSG00000088298	ENSG00000165233
ENSG00000171960	ENSG00000180900
ENSG00000198826	ENSG00000135829
ENSG00000176014	ENSG00000174720
ENSG00000280294	ENSG00000100897
ENSG00000155096	ENSG00000257511
ENSG00000134874	ENSG00000189091
ENSG00000255374	ENSG00000138071
ENSG00000176933	ENSG00000136381
ENSG00000136854	ENSG00000128513
ENSG00000124251	ENSG00000070367
ENSG00000112130	ENSG00000140104
ENSG00000100478	ENSG00000103274
ENSG00000256139	ENSG00000181026
ENSG00000103479	ENSG00000105993
ENSG00000150540	ENSG00000141098
ENSG00000249049	ENSG00000111364
ENSG00000272549	ENSG00000203993
ENSG00000161888	ENSG00000163684
ENSG00000072134	ENSG00000122435
ENSG00000174945	ENSG00000143774
ENSG00000006453	ENSG00000115649
ENSG00000147592	ENSG00000163939
ENSG00000253541	ENSG00000175376
ENSG00000182397	ENSG00000144468
ENSG00000268912	ENSG00000010219
ENSG00000136842	ENSG00000124802
ENSG00000129116	ENSG00000186468
ENSG00000137054	ENSG00000111358
ENSG00000173281	ENSG00000163870
ENSG00000261064	ENSG00000089693
ENSG00000014138	ENSG00000172269
ENSG00000239672	ENSG00000041357
ENSG00000163171	ENSG00000123154
ENSG00000169895	ENSG00000163933
ENSG00000173040	ENSG00000120727
ENSG00000072571	ENSG00000198728
ENSG00000159761	ENSG00000159131
ENSG00000101158	ENSG00000132471
ENSG00000171522	ENSG00000141556
ENSG00000184076	ENSG00000150990
ENSG00000237977	ENSG00000134461
ENSG00000186583	ENSG00000145041
ENSG00000167614	ENSG00000096654
ENSG00000167985	ENSG00000136925
ENSG00000170743	ENSG00000186280
ENSG00000122824	ENSG00000103194
ENSG00000116670	ENSG00000178057
ENSG00000181234	ENSG00000178685
ENSG00000114279	ENSG00000119048
ENSG00000124657	ENSG00000164091
ENSG00000184357	ENSG00000126012
ENSG00000114395	ENSG00000143393
ENSG00000134250	ENSG00000148187
ENSG00000258498	ENSG00000131504
ENSG00000143207	ENSG00000234645
ENSG00000100908	ENSG00000161939
ENSG00000205832	ENSG00000111325
ENSG00000108733	ENSG00000136738
ENSG00000075218	ENSG00000089737
ENSG00000165376	ENSG00000143933
ENSG00000277351	ENSG00000110871
ENSG00000258088	ENSG00000142230
ENSG00000251002	ENSG00000131446
ENSG00000088320	ENSG00000157837
ENSG00000163467	ENSG00000165861
ENSG00000213619	ENSG00000105732
ENSG00000162062	ENSG00000105373
ENSG00000130734	ENSG00000163374
ENSG00000260871	ENSG00000214026
ENSG00000184445	ENSG00000116095
ENSG00000118193	ENSG00000135316
ENSG00000143493	ENSG00000126062
ENSG00000166924	ENSG00000104442
ENSG00000145388	ENSG00000169733
ENSG00000142945	ENSG00000169718
ENSG00000115163	ENSG00000140365
ENSG00000125319	ENSG00000182923
ENSG00000144749	ENSG00000138663
ENSG00000262096	ENSG00000108840
ENSG00000113924	ENSG00000100246
ENSG00000155099	ENSG00000131591
ENSG00000075035	ENSG00000224597
ENSG00000239389	ENSG00000235400
ENSG00000064309	ENSG00000198301
ENSG00000112159	ENSG00000185825
ENSG00000071894	ENSG00000126453
ENSG00000134057	ENSG00000127463
ENSG00000108840	ENSG00000165525
ENSG00000127241	ENSG00000185414
ENSG00000163312	ENSG00000068697
ENSG00000244026	ENSG00000014164
ENSG00000215458	ENSG00000145241
ENSG00000105538	ENSG00000119707
ENSG00000274605	ENSG00000188243
ENSG00000176055	ENSG00000177663
ENSG00000080854	ENSG00000120860
ENSG00000243943	ENSG00000215251
ENSG00000047932	ENSG00000081791
ENSG00000225868	ENSG00000158156
ENSG00000277954	ENSG00000178764
ENSG00000272551	ENSG00000143889
ENSG00000112699	ENSG00000172809
ENSG00000156411	ENSG00000125304
ENSG00000005249	ENSG00000125962
ENSG00000187391	ENSG00000198040
ENSG00000267868	ENSG00000104886
ENSG00000121621	ENSG00000164258
ENSG00000140525	ENSG00000176953
ENSG00000164129	ENSG00000254505
ENSG00000167191	ENSG00000083093
ENSG00000228223	ENSG00000071462
ENSG00000153250	ENSG00000188295
ENSG00000230316	ENSG00000140650
ENSG00000258593	ENSG00000100104
ENSG00000196440	ENSG00000131779
ENSG00000236255	ENSG00000114779
ENSG00000100889	ENSG00000103429
ENSG00000188321	ENSG00000161526
ENSG00000266265	ENSG00000132383
ENSG00000164591	ENSG00000130479
ENSG00000280429	ENSG00000188994
ENSG00000253485	ENSG00000143437
ENSG00000108179	ENSG00000267655
ENSG00000196586	ENSG00000198939
ENSG00000258297	ENSG00000150768
ENSG00000273045	ENSG00000168291
ENSG00000163472	ENSG00000004975
ENSG00000255250	ENSG00000263001
ENSG00000169689	ENSG00000134001
ENSG00000131381	ENSG00000197548
ENSG00000181894	ENSG00000179965
ENSG00000124541	ENSG00000115368
ENSG00000101605	ENSG00000134248
ENSG00000154229	ENSG00000143499
ENSG00000152944	ENSG00000268575
ENSG00000272163	ENSG00000136448
ENSG00000070193	ENSG00000075415
ENSG00000106415	ENSG00000145293
ENSG00000225342	ENSG00000269973
ENSG00000174684	ENSG00000006744
ENSG00000111262	ENSG00000213722
ENSG00000135747	ENSG00000142784
ENSG00000090238	ENSG00000163214
ENSG00000185112	ENSG00000198315
ENSG00000268403	ENSG00000130023
ENSG00000277494	ENSG00000176915
ENSG00000204954	ENSG00000241553
ENSG00000120685	ENSG00000125458
ENSG00000108984	ENSG00000141026
ENSG00000164107	ENSG00000165259
ENSG00000103091	ENSG00000110851
ENSG00000130193	ENSG00000132341
ENSG00000117410	ENSG00000171960
ENSG00000182134	ENSG00000079974
ENSG00000176165	ENSG00000154001
ENSG00000118596	ENSG00000107819
ENSG00000021762	ENSG00000154370
ENSG00000227999	ENSG00000171161
ENSG00000171848	ENSG00000131558
ENSG00000203880	ENSG00000125630
ENSG00000115884	ENSG00000146063
ENSG00000141580	ENSG00000164366
ENSG00000066279	ENSG00000100372
ENSG00000012174	ENSG00000158691
ENSG00000147381	ENSG00000132676
ENSG00000262655	ENSG00000099968
ENSG00000263786	ENSG00000196199
ENSG00000223345	ENSG00000090863
ENSG00000269656	ENSG00000117262
ENSG00000100425	ENSG00000002330
ENSG00000028528	ENSG00000181038
ENSG00000143179	ENSG00000167733
ENSG00000134200	ENSG00000119912
ENSG00000145194	ENSG00000090612
ENSG00000278576	ENSG00000105671
ENSG00000182326	ENSG00000110801
ENSG00000249129	ENSG00000213300
ENSG00000246731	ENSG00000155621
ENSG00000171817	ENSG00000234171
ENSG00000105137	ENSG00000255145
ENSG00000276934	ENSG00000204628
ENSG00000278318	ENSG00000141551
ENSG00000176884	ENSG00000110713
ENSG00000167580	ENSG00000156876
ENSG00000197586	ENSG00000104731
ENSG00000178935	ENSG00000126883
ENSG00000167081	ENSG00000100138
ENSG00000127990	ENSG00000163636
ENSG00000254981	ENSG00000172375
ENSG00000175785	ENSG00000085998
ENSG00000143494	ENSG00000099956
ENSG00000079432	ENSG00000198169
ENSG00000272509	ENSG00000172006
ENSG00000167994	ENSG00000140740
ENSG00000146094	ENSG00000272579
ENSG00000221988	ENSG00000147130
ENSG00000102882	ENSG00000134809
ENSG00000107959	ENSG00000156256
ENSG00000185271	ENSG00000114316
ENSG00000232053	ENSG00000065427
ENSG00000212719	ENSG00000007080
ENSG00000185909	ENSG00000176261
ENSG00000166508	ENSG00000184939
ENSG00000087303	ENSG00000097033
ENSG00000156970	ENSG00000273192
ENSG00000182752	ENSG00000136240
ENSG00000118961	ENSG00000132581
ENSG00000198523	ENSG00000151092
ENSG00000189134	ENSG00000156697
ENSG00000186532	ENSG00000144182
ENSG00000268089	ENSG00000108788
ENSG00000249992	ENSG00000172113
ENSG00000157625	ENSG00000115904
ENSG00000280924	ENSG00000141934
ENSG00000245067	ENSG00000011132
ENSG00000176890	ENSG00000064995
ENSG00000251322	ENSG00000166902
ENSG00000233057	ENSG00000197045
ENSG00000248300	ENSG00000121851
ENSG00000156110	ENSG00000155868
ENSG00000184205	ENSG00000141258
ENSG00000186185	ENSG00000213719
ENSG00000254533	ENSG00000124787
ENSG00000185008	ENSG00000151131
ENSG00000074657	ENSG00000150779
ENSG00000035403	ENSG00000090060
ENSG00000064300	ENSG00000006451
ENSG00000071205	ENSG00000181638
ENSG00000121152	ENSG00000270362
ENSG00000118729	ENSG00000113318
ENSG00000131495	ENSG00000107862
ENSG00000174032	ENSG00000136868
ENSG00000211794	ENSG00000166783
ENSG00000006625	ENSG00000197694
ENSG00000064270	ENSG00000108561
ENSG00000110911	ENSG00000213780
ENSG00000181004	ENSG00000135776
ENSG00000171357	ENSG00000135637
ENSG00000186871	ENSG00000166166
ENSG00000156928	ENSG00000186141
ENSG00000260608	ENSG00000197879
ENSG00000168461	ENSG00000162377
ENSG00000197299	ENSG00000135972
ENSG00000197576	ENSG00000163902
ENSG00000149591	ENSG00000176624
ENSG00000040275	ENSG00000085231
ENSG00000076555	ENSG00000134444
ENSG00000228013	ENSG00000168434
ENSG00000106105	ENSG00000160271
ENSG00000185686	ENSG00000167625
ENSG00000158458	ENSG00000136197
ENSG00000156486	ENSG00000156467
ENSG00000122986	ENSG00000179933
ENSG00000174842	ENSG00000125447
ENSG00000260922	ENSG00000117697
ENSG00000231217	ENSG00000166822
ENSG00000228288	ENSG00000198393
ENSG00000167601	ENSG00000149187
ENSG00000067900	ENSG00000162704
ENSG00000178951	ENSG00000164902
ENSG00000246792	ENSG00000141385
ENSG00000100263	ENSG00000156171
ENSG00000171724	ENSG00000104412
ENSG00000126785	ENSG00000164253
ENSG00000070808	ENSG00000178252
ENSG00000055609	ENSG00000109270
ENSG00000134242	ENSG00000153406
ENSG00000079102	ENSG00000023191
ENSG00000127191	ENSG00000166136
ENSG00000136689	ENSG00000075945
ENSG00000166482	ENSG00000126934
ENSG00000172346	ENSG00000271147
ENSG00000177200	ENSG00000111481
ENSG00000253251	ENSG00000088035
ENSG00000140264	ENSG00000127554
ENSG00000169813	ENSG00000124786
ENSG00000197785	ENSG00000143799
ENSG00000142408	ENSG00000107290
ENSG00000268049	ENSG00000113048
ENSG00000100441	ENSG00000067955
ENSG00000127884	ENSG00000198924
ENSG00000205664	ENSG00000111707
ENSG00000165699	ENSG00000165630
ENSG00000150457	ENSG00000134283
ENSG00000166073	ENSG00000137075
ENSG00000204740	ENSG00000119139
ENSG00000172247	ENSG00000139168
ENSG00000164442	ENSG00000198830
ENSG00000204055	ENSG00000116273
ENSG00000132622	ENSG00000168411
ENSG00000128872	ENSG00000219163
ENSG00000273000	ENSG00000011275
ENSG00000267454	ENSG00000136758
ENSG00000163599	ENSG00000184900
ENSG00000204581	ENSG00000176248
ENSG00000007237	ENSG00000148248
ENSG00000235241	ENSG00000154814
ENSG00000123136	ENSG00000008128
ENSG00000257923	ENSG00000119778
ENSG00000213760	ENSG00000277443
ENSG00000104611	ENSG00000147403
ENSG00000168028	ENSG00000100201
ENSG00000214050	ENSG00000160710
ENSG00000196466	ENSG00000174989
ENSG00000137834	ENSG00000095139
ENSG00000169515	ENSG00000185219
ENSG00000238184	ENSG00000102984
ENSG00000174775	ENSG00000047932
ENSG00000272077	ENSG00000160818
ENSG00000254731	ENSG00000163655
ENSG00000143450	ENSG00000104613
ENSG00000166770	ENSG00000137210
ENSG00000031081	ENSG00000125450
ENSG00000153363	ENSG00000129354
ENSG00000134809	ENSG00000181191
ENSG00000126787	ENSG00000100014
ENSG00000133030	ENSG00000009954
ENSG00000235237	ENSG00000231084
ENSG00000261485	ENSG00000074071
ENSG00000158195	ENSG00000067066
ENSG00000065802	ENSG00000125734
ENSG00000127511	ENSG00000137806
ENSG00000259956	ENSG00000134371
ENSG00000234998	ENSG00000119383
ENSG00000110583	ENSG00000138092
ENSG00000224940	ENSG00000167657
ENSG00000132676	ENSG00000133983
ENSG00000171451	ENSG00000115274
ENSG00000106462	ENSG00000009844
ENSG00000198189	ENSG00000143442
ENSG00000196867	ENSG00000188229
ENSG00000242114	ENSG00000145916
ENSG00000141741	ENSG00000141002
ENSG00000253957	ENSG00000141456
ENSG00000225963	ENSG00000089818
ENSG00000128683	ENSG00000011451
ENSG00000078668	ENSG00000100221
ENSG00000177181	ENSG00000158079
ENSG00000137103	ENSG00000169967
ENSG00000162378	ENSG00000066557
ENSG00000163605	ENSG00000270956
ENSG00000170509	ENSG00000124541
ENSG00000224326	ENSG00000104907
ENSG00000259917	ENSG00000076053
ENSG00000155657	ENSG00000160948
ENSG00000143217	ENSG00000049883
ENSG00000102900	ENSG00000181274
ENSG00000204936	ENSG00000116455
ENSG00000203499	ENSG00000196458
ENSG00000120820	ENSG00000270228
ENSG00000185338	ENSG00000186312
ENSG00000258274	ENSG00000100294
ENSG00000259192	ENSG00000118454
ENSG00000237975	ENSG00000085491
ENSG00000128973	ENSG00000089060
ENSG00000227733	ENSG00000174197
ENSG00000156711	ENSG00000141568
ENSG00000100526	ENSG00000163041
ENSG00000137124	ENSG00000158850
ENSG00000148834	ENSG00000155189
ENSG00000146425	ENSG00000146278
ENSG00000127325	ENSG00000006715
ENSG00000228106	ENSG00000197150
ENSG00000184139	ENSG00000176973
ENSG00000181908	ENSG00000258634
ENSG00000109685	ENSG00000153140
ENSG00000179564	ENSG00000275111
ENSG00000185666	ENSG00000081154
ENSG00000130052	ENSG00000182150
ENSG00000041802	ENSG00000102317
ENSG00000100197	ENSG00000183763
ENSG00000167797	ENSG00000184281
ENSG00000102409	ENSG00000204463
ENSG00000243004	ENSG00000181163
ENSG00000115353	ENSG00000163344
ENSG00000243155	ENSG00000178802
ENSG00000118482	ENSG00000135070
ENSG00000258790	ENSG00000120533
ENSG00000116857	ENSG00000108799
ENSG00000259285	ENSG00000144029
ENSG00000154723	ENSG00000119321
ENSG00000134899	ENSG00000126088
ENSG00000262576	ENSG00000132305
ENSG00000132704	ENSG00000135956
ENSG00000275529	ENSG00000118096
ENSG00000117151	ENSG00000153914
ENSG00000161714	ENSG00000148719
ENSG00000259591	ENSG00000232112
ENSG00000174885	ENSG00000117859
ENSG00000146122	ENSG00000198920
ENSG00000108309	ENSG00000104946
ENSG00000131979	ENSG00000100823
ENSG00000167641	ENSG00000126602
ENSG00000255727	ENSG00000183808
ENSG00000089041	ENSG00000130725
ENSG00000083812	ENSG00000167792
ENSG00000077157	ENSG00000143633
ENSG00000121905	ENSG00000127483
ENSG00000164062	ENSG00000165526
ENSG00000122707	ENSG00000116685
ENSG00000163017	ENSG00000140259
ENSG00000101191	ENSG00000145495
ENSG00000251664	ENSG00000134717
ENSG00000100711	ENSG00000131408
ENSG00000143158	ENSG00000148337
ENSG00000173208	ENSG00000166965
ENSG00000162129	ENSG00000067829
ENSG00000138382	ENSG00000277161
ENSG00000271930	ENSG00000136279
ENSG00000079616	ENSG00000197136
ENSG00000240303	ENSG00000197858
ENSG00000149554	ENSG00000115946
ENSG00000143793	ENSG00000114904
ENSG00000165379	ENSG00000013561
ENSG00000100916	ENSG00000032742
ENSG00000069712	ENSG00000170540
ENSG00000135476	ENSG00000278259
ENSG00000176208	ENSG00000144559
ENSG00000197852	ENSG00000143222
ENSG00000220205	ENSG00000143493
ENSG00000143621	ENSG00000102125
ENSG00000126067	ENSG00000215305
ENSG00000231170	ENSG00000178988
ENSG00000128626	ENSG00000120616
ENSG00000180787	ENSG00000143919
ENSG00000232460	ENSG00000196961
ENSG00000267505	ENSG00000263823
ENSG00000143631	ENSG00000162736
ENSG00000261663	ENSG00000177946
ENSG00000179051	ENSG00000160714
ENSG00000185523	ENSG00000255139
ENSG00000213539	ENSG00000186416
ENSG00000004975	ENSG00000047410
ENSG00000259431	ENSG00000172878
ENSG00000011028	ENSG00000166272
ENSG00000279453	ENSG00000177192
ENSG00000115525	ENSG00000160062
ENSG00000144567	ENSG00000094841
ENSG00000249859	ENSG00000185298
ENSG00000131876	ENSG00000125633
ENSG00000176383	ENSG00000100908
ENSG00000224596	ENSG00000143079
ENSG00000143799	ENSG00000196497
ENSG00000155660	ENSG00000126247
ENSG00000174306	ENSG00000178761
ENSG00000228221	ENSG00000177830
ENSG00000178878	ENSG00000138709
ENSG00000274624	ENSG00000160058
ENSG00000166788	ENSG00000169976
ENSG00000258952	ENSG00000086102
ENSG00000171161	ENSG00000071859
ENSG00000189056	ENSG00000173545
ENSG00000145050	ENSG00000136932
ENSG00000177465	ENSG00000176714
ENSG00000162704	ENSG00000148291
ENSG00000122406	ENSG00000227345
ENSG00000238120	ENSG00000115998
ENSG00000228063	ENSG00000136159
ENSG00000143590	ENSG00000242259
ENSG00000132386	ENSG00000198837
ENSG00000113555	ENSG00000184752
ENSG00000146731	ENSG00000122299
ENSG00000128596	ENSG00000112079
ENSG00000150593	ENSG00000007376
ENSG00000229278	ENSG00000130332
ENSG00000116191	ENSG00000154719
ENSG00000270480	ENSG00000144579
ENSG00000051825	ENSG00000167220
ENSG00000165507	ENSG00000214300
ENSG00000107593	ENSG00000008869
ENSG00000183963	ENSG00000130299
ENSG00000171798	ENSG00000118960
ENSG00000100401	ENSG00000118640
ENSG00000128654	ENSG00000215717
ENSG00000102384	ENSG00000132670
ENSG00000135127	ENSG00000177045
ENSG00000165689	ENSG00000021574
ENSG00000136982	ENSG00000134255
ENSG00000224307	ENSG00000174444
ENSG00000250986	ENSG00000138035
ENSG00000258599	ENSG00000132423
ENSG00000269814	ENSG00000158773
ENSG00000184986	ENSG00000109083
ENSG00000140534	ENSG00000005007
ENSG00000234814	ENSG00000145868
ENSG00000065000	ENSG00000239305
ENSG00000227857	ENSG00000156052
ENSG00000107957	ENSG00000130382
ENSG00000273428	ENSG00000174628
ENSG00000138678	ENSG00000111667
ENSG00000145012	ENSG00000165671
ENSG00000226266	ENSG00000255529
ENSG00000004799	ENSG00000164897
ENSG00000181804	ENSG00000155876
ENSG00000269794	ENSG00000124613
ENSG00000152409	ENSG00000170260
ENSG00000254122	ENSG00000176095
ENSG00000160325	ENSG00000163516
ENSG00000183621	ENSG00000100483
ENSG00000230337	ENSG00000132768
ENSG00000165152	ENSG00000141480
ENSG00000146469	ENSG00000089009
ENSG00000072274	ENSG00000136877
ENSG00000152256	ENSG00000165209
ENSG00000205562	ENSG00000174276
ENSG00000161277	ENSG00000127616
ENSG00000145391	ENSG00000167693
ENSG00000235437	ENSG00000156136
ENSG00000267506	ENSG00000107951
ENSG00000063180	ENSG00000148835
ENSG00000131747	ENSG00000064933
ENSG00000226823	ENSG00000119685
ENSG00000257114	ENSG00000138614
ENSG00000117448	ENSG00000170037
ENSG00000258798	ENSG00000124532
ENSG00000134049	ENSG00000281849
ENSG00000203711	ENSG00000168259
ENSG00000081853	ENSG00000113272
ENSG00000269427	ENSG00000132394
ENSG00000129925	ENSG00000230565
ENSG00000111450	ENSG00000147905
ENSG00000196498	ENSG00000155366
ENSG00000167004	ENSG00000116062
ENSG00000137507	ENSG00000023318
ENSG00000238142	ENSG00000126456
ENSG00000123179	ENSG00000227486
ENSG00000119820	ENSG00000140543
ENSG00000183690	ENSG00000250859
ENSG00000160216	ENSG00000187605
ENSG00000224957	ENSG00000188976
ENSG00000005339	ENSG00000125952
ENSG00000221947	ENSG00000171135
ENSG00000146966	ENSG00000100280
ENSG00000131187	ENSG00000162063
ENSG00000170801	ENSG00000117751
ENSG00000263586	ENSG00000116857
ENSG00000132463	ENSG00000166971
ENSG00000196368	ENSG00000108055
ENSG00000138180	ENSG00000116266
ENSG00000174680	ENSG00000143621
ENSG00000075426	ENSG00000100258
ENSG00000136003	ENSG00000128272
ENSG00000165121	ENSG00000129484
ENSG00000024526	ENSG00000004142
ENSG00000174744	ENSG00000138399
ENSG00000198718	ENSG00000151445
ENSG00000232260	ENSG00000119950
ENSG00000039600	ENSG00000114742
ENSG00000243978	ENSG00000196781
ENSG00000274220	ENSG00000163155
ENSG00000254064	ENSG00000065548
ENSG00000140688	ENSG00000162695
ENSG00000122034	ENSG00000113811
ENSG00000182870	ENSG00000100226
ENSG00000182010	ENSG00000111752
ENSG00000213693	ENSG00000132313
ENSG00000067798	ENSG00000269743
ENSG00000219863	ENSG00000120314
[truncated: 55,036 more rows]

## Sheet: TCGA-KIRC
Random Forests	Extreme Pseudo Sampling
ENSG00000259755	ENSG00000136819
ENSG00000259257	ENSG00000120948
ENSG00000205250	ENSG00000167193
ENSG00000276250	ENSG00000138107
ENSG00000163093	ENSG00000175826
ENSG00000154781	ENSG00000058600
ENSG00000233101	ENSG00000138375
ENSG00000186994	ENSG00000166189
ENSG00000161914	ENSG00000204344
ENSG00000232118	ENSG00000162227
ENSG00000167874	ENSG00000071626
ENSG00000233396	ENSG00000108963
ENSG00000124678	ENSG00000078369
ENSG00000261706	ENSG00000142751
ENSG00000158623	ENSG00000121774
ENSG00000235871	ENSG00000113141
ENSG00000269955	ENSG00000115317
ENSG00000186591	ENSG00000092199
ENSG00000228981	ENSG00000165119
ENSG00000163491	ENSG00000143862
ENSG00000168395	ENSG00000119953
ENSG00000125247	ENSG00000108953
ENSG00000177873	ENSG00000089280
ENSG00000180881	ENSG00000153187
ENSG00000185347	ENSG00000124356
ENSG00000040608	ENSG00000161920
ENSG00000106261	ENSG00000214046
ENSG00000266677	ENSG00000055917
ENSG00000238184	ENSG00000066427
ENSG00000123685	ENSG00000204599
ENSG00000234737	ENSG00000259956
ENSG00000163132	ENSG00000198746
ENSG00000280248	ENSG00000109917
ENSG00000161055	ENSG00000162419
ENSG00000177051	ENSG00000163481
ENSG00000157833	ENSG00000077312
ENSG00000078399	ENSG00000070444
ENSG00000153093	ENSG00000162384
ENSG00000239804	ENSG00000047056
ENSG00000249274	ENSG00000111361
ENSG00000168297	ENSG00000086232
ENSG00000250021	ENSG00000175283
ENSG00000171435	ENSG00000196453
ENSG00000198680	ENSG00000166169
ENSG00000223343	ENSG00000096746
ENSG00000226696	ENSG00000198081
ENSG00000214914	ENSG00000177479
ENSG00000259457	ENSG00000115947
ENSG00000197353	ENSG00000115364
ENSG00000244586	ENSG00000115289
ENSG00000128881	ENSG00000151923
ENSG00000225830	ENSG00000124535
ENSG00000188883	ENSG00000198917
ENSG00000252335	ENSG00000137996
ENSG00000124466	ENSG00000169564
ENSG00000165985	ENSG00000187514
ENSG00000223599	ENSG00000130714
ENSG00000260440	ENSG00000198912
ENSG00000075711	ENSG00000111737
ENSG00000089723	ENSG00000099783
ENSG00000162849	ENSG00000182944
ENSG00000140848	ENSG00000135801
ENSG00000206344	ENSG00000155256
ENSG00000153233	ENSG00000167112
ENSG00000235082	ENSG00000167965
ENSG00000213533	ENSG00000176783
ENSG00000198521	ENSG00000122566
ENSG00000188312	ENSG00000022840
ENSG00000007312	ENSG00000138668
ENSG00000128585	ENSG00000114956
ENSG00000168631	ENSG00000140350
ENSG00000227118	ENSG00000114993
ENSG00000162598	ENSG00000204713
ENSG00000215595	ENSG00000171735
ENSG00000100906	ENSG00000108523
ENSG00000279884	ENSG00000104969
ENSG00000243779	ENSG00000148331
ENSG00000228979	ENSG00000138385
ENSG00000247556	ENSG00000055950
ENSG00000245651	ENSG00000116198
ENSG00000197933	ENSG00000168066
ENSG00000158748	ENSG00000107829
ENSG00000185515	ENSG00000127837
ENSG00000105401	ENSG00000129245
ENSG00000241357	ENSG00000136710
ENSG00000185013	ENSG00000111786
ENSG00000244257	ENSG00000114978
ENSG00000213946	ENSG00000151353
ENSG00000254771	ENSG00000137656
ENSG00000112658	ENSG00000166133
ENSG00000223023	ENSG00000003509
ENSG00000189221	ENSG00000130921
ENSG00000267289	ENSG00000183726
ENSG00000163481	ENSG00000162613
ENSG00000272783	ENSG00000278311
ENSG00000212452	ENSG00000133275
ENSG00000259172	ENSG00000170445
ENSG00000196843	ENSG00000214753
ENSG00000185164	ENSG00000170855
ENSG00000144579	ENSG00000116353
ENSG00000267166	ENSG00000040633
ENSG00000184454	ENSG00000158109
ENSG00000262115	ENSG00000171311
ENSG00000137502	ENSG00000165512
ENSG00000186827	ENSG00000141858
ENSG00000156466	ENSG00000090487
ENSG00000164398	ENSG00000171720
ENSG00000281376	ENSG00000116288
ENSG00000040199	ENSG00000123064
ENSG00000213169	ENSG00000204231
ENSG00000213424	ENSG00000107874
ENSG00000230913	ENSG00000176087
ENSG00000106526	ENSG00000145982
ENSG00000242808	ENSG00000167491
ENSG00000232142	ENSG00000143727
ENSG00000151532	ENSG00000144567
ENSG00000158258	ENSG00000161547
ENSG00000204536	ENSG00000075292
ENSG00000231131	ENSG00000143761
ENSG00000213199	ENSG00000182149
ENSG00000146054	ENSG00000178952
ENSG00000219881	ENSG00000107929
ENSG00000163681	ENSG00000184056
ENSG00000135677	ENSG00000155229
ENSG00000114473	ENSG00000127054
ENSG00000143217	ENSG00000115307
ENSG00000248486	ENSG00000120333
ENSG00000218336	ENSG00000130749
ENSG00000121775	ENSG00000196422
ENSG00000183508	ENSG00000172053
ENSG00000263146	ENSG00000162222
ENSG00000159692	ENSG00000141873
ENSG00000231666	ENSG00000105321
ENSG00000249751	ENSG00000172273
ENSG00000270839	ENSG00000185504
ENSG00000066379	ENSG00000011295
ENSG00000206560	ENSG00000100395
ENSG00000131477	ENSG00000109919
ENSG00000182612	ENSG00000143294
ENSG00000178104	ENSG00000170584
ENSG00000160256	ENSG00000117419
ENSG00000106086	ENSG00000174231
ENSG00000226747	ENSG00000169981
ENSG00000278558	ENSG00000119487
ENSG00000087253	ENSG00000179632
ENSG00000280435	ENSG00000100568
ENSG00000274816	ENSG00000184863
ENSG00000149575	ENSG00000124380
ENSG00000104112	ENSG00000180822
ENSG00000173041	ENSG00000105583
ENSG00000185261	ENSG00000196655
ENSG00000181652	ENSG00000008130
ENSG00000237118	ENSG00000142864
ENSG00000067992	ENSG00000175470
ENSG00000179460	ENSG00000164615
ENSG00000170379	ENSG00000089053
ENSG00000227001	ENSG00000132467
ENSG00000243250	ENSG00000214941
ENSG00000272967	ENSG00000142507
ENSG00000048028	ENSG00000055070
ENSG00000129946	ENSG00000100271
ENSG00000160214	ENSG00000239306
ENSG00000237380	ENSG00000151532
ENSG00000204956	ENSG00000146576
ENSG00000254833	ENSG00000135317
ENSG00000236078	ENSG00000140612
ENSG00000251791	ENSG00000108559
ENSG00000188937	ENSG00000169727
ENSG00000226754	ENSG00000115234
ENSG00000235582	ENSG00000278615
ENSG00000104081	ENSG00000150433
ENSG00000186448	ENSG00000186501
ENSG00000257496	ENSG00000170043
ENSG00000142621	ENSG00000160679
ENSG00000109684	ENSG00000143971
ENSG00000248399	ENSG00000102309
ENSG00000272498	ENSG00000171307
ENSG00000119912	ENSG00000015676
ENSG00000106701	ENSG00000113269
ENSG00000000457	ENSG00000196642
ENSG00000255108	ENSG00000136813
ENSG00000231083	ENSG00000163938
ENSG00000264107	ENSG00000115211
ENSG00000242229	ENSG00000163634
ENSG00000181773	ENSG00000188315
ENSG00000261244	ENSG00000143207
ENSG00000136874	ENSG00000130764
ENSG00000264230	ENSG00000149823
ENSG00000121892	ENSG00000174748
ENSG00000227591	ENSG00000183751
ENSG00000228412	ENSG00000122386
ENSG00000142409	ENSG00000052749
ENSG00000157450	ENSG00000140988
ENSG00000271781	ENSG00000089022
ENSG00000173338	ENSG00000143569
ENSG00000130881	ENSG00000169612
ENSG00000188290	ENSG00000108509
ENSG00000166135	ENSG00000213672
ENSG00000224424	ENSG00000105248
ENSG00000248445	ENSG00000143093
ENSG00000011304	ENSG00000188986
ENSG00000271370	ENSG00000007341
ENSG00000081386	ENSG00000110768
ENSG00000234676	ENSG00000160993
ENSG00000274963	ENSG00000176386
ENSG00000141959	ENSG00000171853
ENSG00000274979	ENSG00000135624
ENSG00000175073	ENSG00000134330
ENSG00000143631	ENSG00000179562
ENSG00000134121	ENSG00000173039
ENSG00000223777	ENSG00000121964
ENSG00000267783	ENSG00000155363
ENSG00000253837	ENSG00000157895
ENSG00000237784	ENSG00000112081
ENSG00000130479	ENSG00000152795
ENSG00000224965	ENSG00000123144
ENSG00000189129	ENSG00000242485
ENSG00000103152	ENSG00000215041
ENSG00000152785	ENSG00000205937
ENSG00000113593	ENSG00000136940
ENSG00000126838	ENSG00000150316
ENSG00000261604	ENSG00000177352
ENSG00000080572	ENSG00000064703
ENSG00000188112	ENSG00000197417
ENSG00000225200	ENSG00000100353
ENSG00000235772	ENSG00000176108
ENSG00000207110	ENSG00000119777
ENSG00000225984	ENSG00000227500
ENSG00000162889	ENSG00000102390
ENSG00000163703	ENSG00000187742
ENSG00000278607	ENSG00000088986
ENSG00000233817	ENSG00000126945
ENSG00000133454	ENSG00000143319
ENSG00000243544	ENSG00000062194
ENSG00000272223	ENSG00000079246
ENSG00000170891	ENSG00000156508
ENSG00000130822	ENSG00000033011
ENSG00000160201	ENSG00000168118
ENSG00000204147	ENSG00000167721
ENSG00000172889	ENSG00000115661
ENSG00000160223	ENSG00000116560
ENSG00000163393	ENSG00000162851
ENSG00000168917	ENSG00000204843
ENSG00000185247	ENSG00000010165
ENSG00000264937	ENSG00000185453
ENSG00000275343	ENSG00000180329
ENSG00000259215	ENSG00000119979
ENSG00000103021	ENSG00000147164
ENSG00000197575	ENSG00000109519
ENSG00000122679	ENSG00000111843
ENSG00000107281	ENSG00000257218
ENSG00000259863	ENSG00000184209
ENSG00000081692	ENSG00000163468
ENSG00000224857	ENSG00000267080
ENSG00000267968	ENSG00000143553
ENSG00000154767	ENSG00000136450
ENSG00000215861	ENSG00000129255
ENSG00000183615	ENSG00000120656
ENSG00000188710	ENSG00000148840
ENSG00000197245	ENSG00000136271
ENSG00000263970	ENSG00000177370
ENSG00000239944	ENSG00000155542
ENSG00000214203	ENSG00000138175
ENSG00000104290	ENSG00000173327
ENSG00000256646	ENSG00000160087
ENSG00000250116	ENSG00000168887
ENSG00000178826	ENSG00000103342
ENSG00000259376	ENSG00000105701
ENSG00000139445	ENSG00000115053
ENSG00000272161	ENSG00000230124
ENSG00000249013	ENSG00000105705
ENSG00000267938	ENSG00000053372
ENSG00000231829	ENSG00000183258
ENSG00000173258	ENSG00000143612
ENSG00000260896	ENSG00000116809
ENSG00000251102	ENSG00000146282
ENSG00000255622	ENSG00000198925
ENSG00000241026	ENSG00000250462
ENSG00000254319	ENSG00000037241
ENSG00000261613	ENSG00000185359
ENSG00000250900	ENSG00000157637
ENSG00000185986	ENSG00000125656
ENSG00000259020	ENSG00000135482
ENSG00000162643	ENSG00000168288
ENSG00000273846	ENSG00000147439
ENSG00000148841	ENSG00000163832
ENSG00000197421	ENSG00000128245
ENSG00000164327	ENSG00000157191
ENSG00000218596	ENSG00000130772
ENSG00000255959	ENSG00000125482
ENSG00000267920	ENSG00000185475
ENSG00000215068	ENSG00000060339
ENSG00000174206	ENSG00000117543
ENSG00000241959	ENSG00000132153
ENSG00000184489	ENSG00000103035
ENSG00000207008	ENSG00000183340
ENSG00000100285	ENSG00000011304
ENSG00000223788	ENSG00000115875
ENSG00000090520	ENSG00000065029
ENSG00000124134	ENSG00000108518
ENSG00000212464	ENSG00000092330
ENSG00000205927	ENSG00000106638
ENSG00000261007	ENSG00000266962
ENSG00000243687	ENSG00000132361
ENSG00000196233	ENSG00000167394
ENSG00000236616	ENSG00000119242
ENSG00000255647	ENSG00000174840
ENSG00000115221	ENSG00000142686
ENSG00000147419	ENSG00000163867
ENSG00000237950	ENSG00000104679
ENSG00000198839	ENSG00000165629
ENSG00000159884	ENSG00000104131
ENSG00000168447	ENSG00000185730
ENSG00000088179	ENSG00000089234
ENSG00000258503	ENSG00000168395
ENSG00000175315	ENSG00000228474
ENSG00000274244	ENSG00000140157
ENSG00000221866	ENSG00000161904
ENSG00000143479	ENSG00000112592
ENSG00000227540	ENSG00000170296
ENSG00000230928	ENSG00000162441
ENSG00000198783	ENSG00000204209
ENSG00000272068	ENSG00000100575
ENSG00000227268	ENSG00000105556
ENSG00000009694	ENSG00000107625
ENSG00000235806	ENSG00000138621
ENSG00000248256	ENSG00000106628
ENSG00000230092	ENSG00000155729
ENSG00000135914	ENSG00000136146
ENSG00000127980	ENSG00000136827
ENSG00000239809	ENSG00000111850
ENSG00000273264	ENSG00000100836
ENSG00000281491	ENSG00000119335
ENSG00000241135	ENSG00000140694
ENSG00000213799	ENSG00000167986
ENSG00000164091	ENSG00000174238
ENSG00000276505	ENSG00000170631
ENSG00000227081	ENSG00000005302
ENSG00000229211	ENSG00000149483
ENSG00000078747	ENSG00000108424
ENSG00000147437	ENSG00000116459
ENSG00000266826	ENSG00000125457
ENSG00000105556	ENSG00000161956
ENSG00000118046	ENSG00000135845
ENSG00000159173	ENSG00000167257
ENSG00000237708	ENSG00000204498
ENSG00000231877	ENSG00000090273
ENSG00000166123	ENSG00000080802
ENSG00000170370	ENSG00000135315
ENSG00000152583	ENSG00000181991
ENSG00000204248	ENSG00000128654
ENSG00000259347	ENSG00000122557
ENSG00000112578	ENSG00000087087
ENSG00000281468	ENSG00000234127
ENSG00000153885	ENSG00000184924
ENSG00000182379	ENSG00000188428
ENSG00000206869	ENSG00000198952
ENSG00000145041	ENSG00000170619
ENSG00000224331	ENSG00000169609
ENSG00000272370	ENSG00000177030
ENSG00000123810	ENSG00000112812
ENSG00000139572	ENSG00000117133
ENSG00000102699	ENSG00000171953
ENSG00000152332	ENSG00000054118
ENSG00000279970	ENSG00000176371
ENSG00000258667	ENSG00000147099
ENSG00000279086	ENSG00000185085
ENSG00000136718	ENSG00000248049
ENSG00000199179	ENSG00000126814
ENSG00000215475	ENSG00000150776
ENSG00000198431	ENSG00000078967
ENSG00000133961	ENSG00000066044
ENSG00000260211	ENSG00000087269
ENSG00000231369	ENSG00000141522
ENSG00000259015	ENSG00000170860
ENSG00000170471	ENSG00000074319
ENSG00000167419	ENSG00000146574
ENSG00000105248	ENSG00000105700
ENSG00000223945	ENSG00000184009
ENSG00000152061	ENSG00000160075
ENSG00000172893	ENSG00000152404
ENSG00000165072	ENSG00000137275
ENSG00000268896	ENSG00000126214
ENSG00000130307	ENSG00000204438
ENSG00000251613	ENSG00000100711
ENSG00000253008	ENSG00000100348
ENSG00000127054	ENSG00000130713
ENSG00000145675	ENSG00000122687
ENSG00000188976	ENSG00000270647
ENSG00000246067	ENSG00000087365
ENSG00000165813	ENSG00000067365
ENSG00000227220	ENSG00000143740
ENSG00000271828	ENSG00000120029
ENSG00000269924	ENSG00000136247
ENSG00000155016	ENSG00000166847
ENSG00000222020	ENSG00000112679
ENSG00000163331	ENSG00000139719
ENSG00000105137	ENSG00000133612
ENSG00000119714	ENSG00000147789
ENSG00000254205	ENSG00000146109
ENSG00000257322	ENSG00000113648
ENSG00000213316	ENSG00000134684
ENSG00000166086	ENSG00000065135
ENSG00000136802	ENSG00000177971
ENSG00000159208	ENSG00000167674
ENSG00000248632	ENSG00000147140
ENSG00000139211	ENSG00000106028
ENSG00000279692	ENSG00000170142
ENSG00000272768	ENSG00000040531
ENSG00000124143	ENSG00000116863
ENSG00000136098	ENSG00000116489
ENSG00000130427	ENSG00000177733
ENSG00000278002	ENSG00000197226
ENSG00000188779	ENSG00000113851
ENSG00000149091	ENSG00000170265
ENSG00000239306	ENSG00000057757
ENSG00000177463	ENSG00000168826
ENSG00000273076	ENSG00000135632
ENSG00000259307	ENSG00000070366
ENSG00000237331	ENSG00000223501
ENSG00000260261	ENSG00000188725
ENSG00000261742	ENSG00000123545
ENSG00000146556	ENSG00000165060
ENSG00000272940	ENSG00000119616
ENSG00000261655	ENSG00000137185
ENSG00000225930	ENSG00000120705
ENSG00000258976	ENSG00000148399
ENSG00000204518	ENSG00000162813
ENSG00000140691	ENSG00000157954
ENSG00000169914	ENSG00000183605
ENSG00000049883	ENSG00000196363
ENSG00000164144	ENSG00000173264
ENSG00000089101	ENSG00000138363
ENSG00000257218	ENSG00000107404
ENSG00000279908	ENSG00000011007
ENSG00000262484	ENSG00000136908
ENSG00000231130	ENSG00000105254
ENSG00000153165	ENSG00000263465
ENSG00000169744	ENSG00000083896
ENSG00000141994	ENSG00000133243
ENSG00000158089	ENSG00000100083
ENSG00000271576	ENSG00000160633
ENSG00000263432	ENSG00000105447
ENSG00000105613	ENSG00000111229
ENSG00000257657	ENSG00000179950
ENSG00000196220	ENSG00000124383
ENSG00000130725	ENSG00000178971
ENSG00000244558	ENSG00000015171
ENSG00000025770	ENSG00000169398
ENSG00000227947	ENSG00000214706
ENSG00000140534	ENSG00000100632
ENSG00000250564	ENSG00000013306
ENSG00000170178	ENSG00000198055
ENSG00000185291	ENSG00000135486
ENSG00000100941	ENSG00000129932
ENSG00000068903	ENSG00000197451
ENSG00000223873	ENSG00000049167
ENSG00000100276	ENSG00000198000
ENSG00000239704	ENSG00000172977
ENSG00000226308	ENSG00000162775
ENSG00000132517	ENSG00000227372
ENSG00000279035	ENSG00000272047
ENSG00000171970	ENSG00000047579
ENSG00000197594	ENSG00000095485
ENSG00000229716	ENSG00000121940
ENSG00000274310	ENSG00000162961
ENSG00000279142	ENSG00000213341
ENSG00000185130	ENSG00000148153
ENSG00000181409	ENSG00000174839
ENSG00000214827	ENSG00000160783
ENSG00000228264	ENSG00000167118
ENSG00000189431	ENSG00000197713
ENSG00000168993	ENSG00000172939
ENSG00000259658	ENSG00000189266
ENSG00000157856	ENSG00000049541
ENSG00000186866	ENSG00000108312
ENSG00000137221	ENSG00000103495
ENSG00000115226	ENSG00000149932
ENSG00000260230	ENSG00000132376
ENSG00000269839	ENSG00000132388
ENSG00000264049	ENSG00000014919
ENSG00000162367	ENSG00000136238
ENSG00000225420	ENSG00000198218
ENSG00000234107	ENSG00000205531
ENSG00000164746	ENSG00000134186
ENSG00000116661	ENSG00000072849
ENSG00000134108	ENSG00000144021
ENSG00000267107	ENSG00000112855
ENSG00000173811	ENSG00000009335
ENSG00000101292	ENSG00000177963
ENSG00000232075	ENSG00000189046
ENSG00000047936	ENSG00000204227
ENSG00000179295	ENSG00000171861
ENSG00000105538	ENSG00000115677
ENSG00000276119	ENSG00000105939
ENSG00000165115	ENSG00000035141
ENSG00000238123	ENSG00000165934
ENSG00000115604	ENSG00000144580
ENSG00000186364	ENSG00000116906
ENSG00000051009	ENSG00000082898
ENSG00000241549	ENSG00000167985
ENSG00000197566	ENSG00000185024
ENSG00000232528	ENSG00000069248
ENSG00000238242	ENSG00000177697
ENSG00000151116	ENSG00000162191
ENSG00000269699	ENSG00000112763
ENSG00000154864	ENSG00000172936
ENSG00000267750	ENSG00000125651
ENSG00000257057	ENSG00000136045
ENSG00000269892	ENSG00000121775
ENSG00000144659	ENSG00000139405
ENSG00000133640	ENSG00000166337
ENSG00000236973	ENSG00000105669
ENSG00000184916	ENSG00000196812
ENSG00000156853	ENSG00000170144
ENSG00000231748	ENSG00000163138
ENSG00000227173	ENSG00000114383
ENSG00000141371	ENSG00000124444
ENSG00000237861	ENSG00000100802
ENSG00000267264	ENSG00000185344
ENSG00000062598	ENSG00000023041
ENSG00000007264	ENSG00000106346
ENSG00000162444	ENSG00000176022
ENSG00000244675	ENSG00000084623
ENSG00000166396	ENSG00000172171
ENSG00000118705	ENSG00000160445
ENSG00000137757	ENSG00000186532
ENSG00000230105	ENSG00000116350
ENSG00000244227	ENSG00000144647
ENSG00000222808	ENSG00000067596
ENSG00000278022	ENSG00000155636
ENSG00000228305	ENSG00000135870
ENSG00000273669	ENSG00000134698
ENSG00000095370	ENSG00000014824
ENSG00000278828	ENSG00000176101
ENSG00000092054	ENSG00000146909
ENSG00000276070	ENSG00000122257
ENSG00000164403	ENSG00000150756
ENSG00000125810	ENSG00000145833
ENSG00000233108	ENSG00000134375
ENSG00000103066	ENSG00000258315
ENSG00000104419	ENSG00000127804
ENSG00000132563	ENSG00000159592
ENSG00000174177	ENSG00000163479
ENSG00000148826	ENSG00000224870
ENSG00000230777	ENSG00000122692
ENSG00000115274	ENSG00000110011
ENSG00000113441	ENSG00000068745
ENSG00000184100	ENSG00000155463
ENSG00000160584	ENSG00000182952
ENSG00000179862	ENSG00000060069
ENSG00000268955	ENSG00000103343
ENSG00000174672	ENSG00000198034
ENSG00000152082	ENSG00000166261
ENSG00000177733	ENSG00000159479
ENSG00000132825	ENSG00000116786
ENSG00000266998	ENSG00000142675
ENSG00000275728	ENSG00000262919
ENSG00000113248	ENSG00000165782
ENSG00000175730	ENSG00000006530
ENSG00000164106	ENSG00000105968
ENSG00000182674	ENSG00000135900
ENSG00000130779	ENSG00000028310
ENSG00000184274	ENSG00000135336
ENSG00000196227	ENSG00000130717
ENSG00000171862	ENSG00000170085
ENSG00000137312	ENSG00000247077
ENSG00000207730	ENSG00000155827
ENSG00000136527	ENSG00000111011
ENSG00000179841	ENSG00000105287
ENSG00000131634	ENSG00000106459
ENSG00000163516	ENSG00000166135
ENSG00000157557	ENSG00000115568
ENSG00000235266	ENSG00000238227
ENSG00000229670	ENSG00000145912
ENSG00000196305	ENSG00000107959
ENSG00000149212	ENSG00000117614
ENSG00000115694	ENSG00000103932
ENSG00000230756	ENSG00000091640
ENSG00000011198	ENSG00000159593
ENSG00000251538	ENSG00000113734
ENSG00000228314	ENSG00000135334
ENSG00000274372	ENSG00000087088
ENSG00000254213	ENSG00000166716
ENSG00000155893	ENSG00000184319
ENSG00000163239	ENSG00000127774
ENSG00000237008	ENSG00000158042
ENSG00000205231	ENSG00000112078
ENSG00000149050	ENSG00000169221
ENSG00000140505	ENSG00000092931
ENSG00000227695	ENSG00000168802
ENSG00000001617	ENSG00000134452
ENSG00000172732	ENSG00000187147
ENSG00000228126	ENSG00000065268
ENSG00000253496	ENSG00000119599
ENSG00000160447	ENSG00000179151
ENSG00000280010	ENSG00000122406
ENSG00000125731	ENSG00000185122
ENSG00000065923	ENSG00000126067
ENSG00000273274	ENSG00000067560
ENSG00000250802	ENSG00000115204
ENSG00000267651	ENSG00000184903
ENSG00000212127	ENSG00000198408
ENSG00000204920	ENSG00000152102
ENSG00000280303	ENSG00000156374
ENSG00000119636	ENSG00000243317
ENSG00000182809	ENSG00000119421
ENSG00000162630	ENSG00000115233
ENSG00000223224	ENSG00000071127
ENSG00000177699	ENSG00000161970
ENSG00000250147	ENSG00000205903
ENSG00000167483	ENSG00000143322
ENSG00000102145	ENSG00000114767
ENSG00000226761	ENSG00000185787
ENSG00000230283	ENSG00000157045
ENSG00000250328	ENSG00000184887
ENSG00000175130	ENSG00000118894
ENSG00000255248	ENSG00000185722
ENSG00000173653	ENSG00000144535
ENSG00000279594	ENSG00000125485
ENSG00000215472	ENSG00000138069
ENSG00000081307	ENSG00000081177
ENSG00000248408	ENSG00000204316
ENSG00000187642	ENSG00000067533
ENSG00000164867	ENSG00000160695
ENSG00000136144	ENSG00000172845
ENSG00000149346	ENSG00000132382
ENSG00000248569	ENSG00000187049
ENSG00000158220	ENSG00000160799
ENSG00000215221	ENSG00000125877
ENSG00000134259	ENSG00000204120
ENSG00000101076	ENSG00000172239
ENSG00000101343	ENSG00000055130
ENSG00000169592	ENSG00000083750
ENSG00000114982	ENSG00000129559
ENSG00000179256	ENSG00000106305
ENSG00000167106	ENSG00000119812
ENSG00000242207	ENSG00000146963
ENSG00000196937	ENSG00000136709
ENSG00000214338	ENSG00000033030
ENSG00000083093	ENSG00000165502
ENSG00000166831	ENSG00000109066
ENSG00000267259	ENSG00000175279
ENSG00000225171	ENSG00000061936
ENSG00000226953	ENSG00000169813
ENSG00000142609	ENSG00000149761
ENSG00000264177	ENSG00000163463
ENSG00000275597	ENSG00000143947
ENSG00000277496	ENSG00000090432
ENSG00000131591	ENSG00000164609
ENSG00000272006	ENSG00000187778
ENSG00000276563	ENSG00000170315
ENSG00000267034	ENSG00000184857
ENSG00000197044	ENSG00000143570
ENSG00000243081	ENSG00000125449
ENSG00000258315	ENSG00000107816
ENSG00000116675	ENSG00000110367
ENSG00000253187	ENSG00000031823
ENSG00000114796	ENSG00000179010
ENSG00000225026	ENSG00000127022
ENSG00000237732	ENSG00000186666
ENSG00000205018	ENSG00000108669
ENSG00000280953	ENSG00000179029
ENSG00000126391	ENSG00000183207
ENSG00000159247	ENSG00000116120
ENSG00000261126	ENSG00000148229
ENSG00000255502	ENSG00000134440
ENSG00000272263	ENSG00000235453
ENSG00000074416	ENSG00000125835
ENSG00000232059	ENSG00000170310
ENSG00000248329	ENSG00000101544
ENSG00000167646	ENSG00000103275
ENSG00000184844	ENSG00000142166
ENSG00000226383	ENSG00000147274
ENSG00000167656	ENSG00000173818
ENSG00000256771	ENSG00000167130
ENSG00000181634	ENSG00000152464
ENSG00000212719	ENSG00000254901
ENSG00000235282	ENSG00000108883
ENSG00000272724	ENSG00000144043
ENSG00000166979	ENSG00000044115
ENSG00000123009	ENSG00000075624
ENSG00000234683	ENSG00000105229
ENSG00000177025	ENSG00000140829
ENSG00000240366	ENSG00000197362
ENSG00000141391	ENSG00000186716
ENSG00000216863	ENSG00000112983
ENSG00000223928	ENSG00000168002
ENSG00000225465	ENSG00000168092
ENSG00000233990	ENSG00000196387
ENSG00000236444	ENSG00000125386
ENSG00000104903	ENSG00000103415
ENSG00000124074	ENSG00000144524
ENSG00000177570	ENSG00000165684
ENSG00000197782	ENSG00000139726
ENSG00000225471	ENSG00000105568
ENSG00000260469	ENSG00000135924
ENSG00000130695	ENSG00000170892
ENSG00000169515	ENSG00000063978
ENSG00000100060	ENSG00000069329
ENSG00000234409	ENSG00000165672
ENSG00000170266	ENSG00000071894
ENSG00000198830	ENSG00000137312
ENSG00000231137	ENSG00000175707
ENSG00000257542	ENSG00000119203
ENSG00000258887	ENSG00000154114
ENSG00000259954	ENSG00000118260
ENSG00000171703	ENSG00000187713
ENSG00000137601	ENSG00000129197
ENSG00000258484	ENSG00000109971
ENSG00000272144	ENSG00000143321
ENSG00000197376	ENSG00000114388
ENSG00000279623	ENSG00000100426
ENSG00000108556	ENSG00000106682
ENSG00000235264	ENSG00000175334
ENSG00000105948	ENSG00000146007
ENSG00000115275	ENSG00000273749
ENSG00000139174	ENSG00000116337
ENSG00000248705	ENSG00000107521
ENSG00000172053	ENSG00000172046
ENSG00000197024	ENSG00000197157
ENSG00000270919	ENSG00000148334
ENSG00000213798	ENSG00000128973
ENSG00000227361	ENSG00000204619
ENSG00000205622	ENSG00000189403
ENSG00000280206	ENSG00000177125
ENSG00000117643	ENSG00000178397
ENSG00000151687	ENSG00000113068
ENSG00000163013	ENSG00000175137
ENSG00000133055	ENSG00000185163
ENSG00000232982	ENSG00000114650
ENSG00000225091	ENSG00000134644
ENSG00000187164	ENSG00000158545
ENSG00000077044	ENSG00000182899
ENSG00000256210	ENSG00000151304
ENSG00000272760	ENSG00000117481
ENSG00000141040	ENSG00000113593
ENSG00000256817	ENSG00000167962
ENSG00000201003	ENSG00000182473
ENSG00000177352	ENSG00000179364
ENSG00000152223	ENSG00000106635
ENSG00000155961	ENSG00000186298
ENSG00000220695	ENSG00000152348
ENSG00000112530	ENSG00000163312
ENSG00000236699	ENSG00000075089
ENSG00000196421	ENSG00000122545
ENSG00000215035	ENSG00000143258
ENSG00000279348	ENSG00000166024
ENSG00000128274	ENSG00000204923
ENSG00000219747	ENSG00000167842
ENSG00000170509	ENSG00000168310
ENSG00000221788	ENSG00000157538
ENSG00000124209	ENSG00000102119
ENSG00000141279	ENSG00000152147
ENSG00000233429	ENSG00000168385
ENSG00000196747	ENSG00000241343
ENSG00000131374	ENSG00000175390
ENSG00000163539	ENSG00000116213
ENSG00000259407	ENSG00000181090
ENSG00000133812	ENSG00000065615
ENSG00000274092	ENSG00000155287
ENSG00000183709	ENSG00000037474
ENSG00000234382	ENSG00000188938
ENSG00000110002	ENSG00000119725
ENSG00000237685	ENSG00000131475
ENSG00000175764	ENSG00000168591
ENSG00000175886	ENSG00000163466
ENSG00000251350	ENSG00000116750
ENSG00000105778	ENSG00000100220
ENSG00000135373	ENSG00000119682
ENSG00000065457	ENSG00000138617
ENSG00000199306	ENSG00000198890
ENSG00000106013	ENSG00000025770
ENSG00000115339	ENSG00000173163
ENSG00000204599	ENSG00000144591
ENSG00000229089	ENSG00000227057
ENSG00000179776	ENSG00000071994
ENSG00000077152	ENSG00000152942
ENSG00000219085	ENSG00000162585
ENSG00000275635	ENSG00000141959
ENSG00000213279	ENSG00000168610
ENSG00000273132	ENSG00000072401
ENSG00000233668	ENSG00000077348
ENSG00000172915	ENSG00000105576
ENSG00000213087	ENSG00000204315
ENSG00000130821	ENSG00000173113
ENSG00000237248	ENSG00000156858
ENSG00000238276	ENSG00000125901
ENSG00000229847	ENSG00000171490
ENSG00000196967	ENSG00000149547
ENSG00000151502	ENSG00000119844
ENSG00000122870	ENSG00000148296
ENSG00000078043	ENSG00000100813
ENSG00000115053	ENSG00000214087
ENSG00000249000	ENSG00000154222
ENSG00000252892	ENSG00000173456
ENSG00000179044	ENSG00000266967
ENSG00000280693	ENSG00000153015
ENSG00000132702	ENSG00000132716
ENSG00000253636	ENSG00000004059
ENSG00000226377	ENSG00000101216
ENSG00000225526	ENSG00000162980
ENSG00000251182	ENSG00000167110
ENSG00000234017	ENSG00000102974
ENSG00000129493	ENSG00000166788
ENSG00000169704	ENSG00000204822
ENSG00000182199	ENSG00000130559
ENSG00000267710	ENSG00000234284
ENSG00000248727	ENSG00000137411
ENSG00000171462	ENSG00000148335
ENSG00000140406	ENSG00000182512
ENSG00000197779	ENSG00000175573
ENSG00000116679	ENSG00000168228
ENSG00000198420	ENSG00000075856
ENSG00000214106	ENSG00000134308
ENSG00000168000	ENSG00000130520
ENSG00000184939	ENSG00000100324
ENSG00000067208	ENSG00000004779
ENSG00000121089	ENSG00000141646
ENSG00000158691	ENSG00000128463
ENSG00000075415	ENSG00000163930
ENSG00000227603	ENSG00000118579
ENSG00000243601	ENSG00000138430
ENSG00000173327	ENSG00000213639
ENSG00000142230	ENSG00000110880
ENSG00000198910	ENSG00000148690
ENSG00000229022	ENSG00000267809
ENSG00000278487	ENSG00000153574
ENSG00000103426	ENSG00000117597
ENSG00000142657	ENSG00000124357
ENSG00000257894	ENSG00000100796
ENSG00000171130	ENSG00000178028
ENSG00000170989	ENSG00000126243
ENSG00000142102	ENSG00000174021
ENSG00000275111	ENSG00000143742
ENSG00000152256	ENSG00000163170
ENSG00000279689	ENSG00000169740
ENSG00000241346	ENSG00000174151
ENSG00000259798	ENSG00000120509
ENSG00000269834	ENSG00000144115
ENSG00000102934	ENSG00000114544
ENSG00000088726	ENSG00000219102
ENSG00000133606	ENSG00000092094
ENSG00000130338	ENSG00000120733
ENSG00000163428	ENSG00000057608
ENSG00000107833	ENSG00000067704
ENSG00000184986	ENSG00000148300
ENSG00000241666	ENSG00000117408
ENSG00000249069	ENSG00000123552
ENSG00000228224	ENSG00000137038
ENSG00000071051	ENSG00000183020
ENSG00000249592	ENSG00000142676
ENSG00000255223	ENSG00000136527
ENSG00000123106	ENSG00000099817
ENSG00000260300	ENSG00000156253
ENSG00000084112	ENSG00000111231
ENSG00000196922	ENSG00000099804
ENSG00000229294	ENSG00000196943
ENSG00000249335	ENSG00000111642
ENSG00000223561	ENSG00000213024
ENSG00000179403	ENSG00000165699
ENSG00000268516	ENSG00000125944
ENSG00000123094	ENSG00000134056
ENSG00000233266	ENSG00000084693
ENSG00000226251	ENSG00000196531
ENSG00000201109	ENSG00000204178
ENSG00000064995	ENSG00000108528
ENSG00000269220	ENSG00000179115
ENSG00000164597	ENSG00000170633
ENSG00000259471	ENSG00000137947
ENSG00000182366	ENSG00000170004
ENSG00000187720	ENSG00000131462
ENSG00000053372	ENSG00000078808
ENSG00000235670	ENSG00000135999
ENSG00000268107	ENSG00000184840
ENSG00000179930	ENSG00000118046
ENSG00000244607	ENSG00000143353
ENSG00000234618	ENSG00000172500
ENSG00000005469	ENSG00000108039
ENSG00000126254	ENSG00000119596
ENSG00000223547	ENSG00000104388
ENSG00000197837	ENSG00000112308
ENSG00000196267	ENSG00000100938
ENSG00000243566	ENSG00000141252
ENSG00000139800	ENSG00000203705
ENSG00000186265	ENSG00000126883
ENSG00000138771	ENSG00000134461
ENSG00000158055	ENSG00000143624
ENSG00000231907	ENSG00000039650
ENSG00000255146	ENSG00000198728
ENSG00000212410	ENSG00000105726
ENSG00000251023	ENSG00000205138
ENSG00000161048	ENSG00000144233
ENSG00000250222	ENSG00000158604
ENSG00000231890	ENSG00000130023
ENSG00000257210	ENSG00000119723
ENSG00000108823	ENSG00000185670
ENSG00000173077	ENSG00000164631
ENSG00000234424	ENSG00000197024
ENSG00000277758	ENSG00000198663
ENSG00000161395	ENSG00000103126
ENSG00000101938	ENSG00000240356
ENSG00000257989	ENSG00000236618
ENSG00000247228	ENSG00000180304
ENSG00000226855	ENSG00000171169
ENSG00000265912	ENSG00000101558
ENSG00000259686	ENSG00000197724
ENSG00000250061	ENSG00000172062
ENSG00000120451	ENSG00000111832
ENSG00000224281	ENSG00000134046
ENSG00000168309	ENSG00000109065
ENSG00000176700	ENSG00000134453
ENSG00000267605	ENSG00000196230
ENSG00000259244	ENSG00000103496
ENSG00000196924	ENSG00000121060
ENSG00000104866	ENSG00000143368
ENSG00000250787	ENSG00000038532
ENSG00000239223	ENSG00000141034
ENSG00000207047	ENSG00000169857
ENSG00000160753	ENSG00000100129
ENSG00000188037	ENSG00000115839
ENSG00000005893	ENSG00000156973
ENSG00000185614	ENSG00000156639
ENSG00000245017	ENSG00000100124
ENSG00000143811	ENSG00000173171
ENSG00000239213	ENSG00000141627
ENSG00000163704	ENSG00000138071
ENSG00000279686	ENSG00000108591
ENSG00000135218	ENSG00000160094
ENSG00000261542	ENSG00000109534
ENSG00000257838	ENSG00000116251
ENSG00000196872	ENSG00000204569
ENSG00000258642	ENSG00000156875
ENSG00000171045	ENSG00000173145
ENSG00000172575	ENSG00000213585
ENSG00000234222	ENSG00000137871
ENSG00000215045	ENSG00000148843
ENSG00000201512	ENSG00000106608
ENSG00000255092	ENSG00000184787
ENSG00000122986	ENSG00000141101
ENSG00000138386	ENSG00000135930
ENSG00000233822	ENSG00000171824
ENSG00000226869	ENSG00000110696
ENSG00000258949	ENSG00000132275
ENSG00000207757	ENSG00000010244
ENSG00000112337	ENSG00000129250
ENSG00000180867	ENSG00000106603
ENSG00000161835	ENSG00000103274
ENSG00000123297	ENSG00000186222
ENSG00000115461	ENSG00000115128
ENSG00000217801	ENSG00000075336
ENSG00000089050	ENSG00000148498
ENSG00000121413	ENSG00000197062
ENSG00000111863	ENSG00000137815
ENSG00000139173	ENSG00000068028
ENSG00000153902	ENSG00000071655
ENSG00000106829	ENSG00000166037
ENSG00000242979	ENSG00000126698
ENSG00000129451	ENSG00000109606
ENSG00000216866	ENSG00000141699
ENSG00000253485	ENSG00000166398
ENSG00000143554	ENSG00000259431
ENSG00000003402	ENSG00000256053
ENSG00000182134	ENSG00000011454
ENSG00000248791	ENSG00000171865
ENSG00000164764	ENSG00000177951
ENSG00000109991	ENSG00000167699
ENSG00000089916	ENSG00000132698
ENSG00000262406	ENSG00000076242
ENSG00000264464	ENSG00000197785
ENSG00000143578	ENSG00000087263
ENSG00000214810	ENSG00000165733
ENSG00000167977	ENSG00000105085
ENSG00000223940	ENSG00000132773
ENSG00000155974	ENSG00000109133
ENSG00000139354	ENSG00000243667
ENSG00000140464	ENSG00000170348
ENSG00000160271	ENSG00000134910
ENSG00000214293	ENSG00000152684
ENSG00000223609	ENSG00000157837
ENSG00000135517	ENSG00000136874
ENSG00000152380	ENSG00000134899
ENSG00000137269	ENSG00000115282
ENSG00000250412	ENSG00000142937
ENSG00000244674	ENSG00000147457
ENSG00000169933	ENSG00000091542
ENSG00000106263	ENSG00000197363
ENSG00000166548	ENSG00000103550
ENSG00000130653	ENSG00000145919
ENSG00000188554	ENSG00000135823
ENSG00000055044	ENSG00000130254
ENSG00000224430	ENSG00000154832
ENSG00000180357	ENSG00000204954
ENSG00000196482	ENSG00000173757
ENSG00000130720	ENSG00000060688
ENSG00000262585	ENSG00000164252
ENSG00000237773	ENSG00000136536
ENSG00000271916	ENSG00000198841
ENSG00000179914	ENSG00000133393
ENSG00000229119	ENSG00000094880
ENSG00000235198	ENSG00000168569
ENSG00000108395	ENSG00000132463
ENSG00000280325	ENSG00000134597
ENSG00000279549	ENSG00000141258
ENSG00000182508	ENSG00000060642
ENSG00000183048	ENSG00000185627
ENSG00000268307	ENSG00000070785
ENSG00000272821	ENSG00000235106
ENSG00000272823	ENSG00000134748
ENSG00000075461	ENSG00000108840
ENSG00000176076	ENSG00000172732
ENSG00000276759	ENSG00000185104
ENSG00000111319	ENSG00000120265
ENSG00000259286	ENSG00000135457
ENSG00000139734	ENSG00000005339
ENSG00000189180	ENSG00000166889
ENSG00000225159	ENSG00000119392
ENSG00000152377	ENSG00000085998
ENSG00000257599	ENSG00000142655
ENSG00000188735	ENSG00000133884
ENSG00000180869	ENSG00000269949
ENSG00000182545	ENSG00000066654
ENSG00000243018	ENSG00000085760
ENSG00000270160	ENSG00000196151
ENSG00000114251	ENSG00000197858
ENSG00000253516	ENSG00000160688
ENSG00000233229	ENSG00000126581
ENSG00000249465	ENSG00000204564
ENSG00000233864	ENSG00000118181
ENSG00000105287	ENSG00000214113
ENSG00000144504	ENSG00000132842
ENSG00000236886	ENSG00000100949
ENSG00000132749	ENSG00000169714
ENSG00000009307	ENSG00000133316
ENSG00000236058	ENSG00000099364
ENSG00000245148	ENSG00000174606
ENSG00000168994	ENSG00000177225
ENSG00000261786	ENSG00000157657
ENSG00000219146	ENSG00000242802
ENSG00000231259	ENSG00000138674
ENSG00000228432	ENSG00000084754
ENSG00000234735	ENSG00000178585
ENSG00000260633	ENSG00000119650
ENSG00000100483	ENSG00000197579
ENSG00000166349	ENSG00000166387
ENSG00000267529	ENSG00000169217
ENSG00000229605	ENSG00000122376
ENSG00000197763	ENSG00000205643
ENSG00000163673	ENSG00000121390
ENSG00000269345	ENSG00000147419
ENSG00000059804	ENSG00000103037
ENSG00000274561	ENSG00000105612
ENSG00000173262	ENSG00000215712
ENSG00000201944	ENSG00000143106
ENSG00000162407	ENSG00000085832
ENSG00000245812	ENSG00000166484
ENSG00000231305	ENSG00000105323
ENSG00000244052	ENSG00000170291
ENSG00000275356	ENSG00000130770
ENSG00000188512	ENSG00000124562
ENSG00000131759	ENSG00000168256
ENSG00000172888	ENSG00000107815
ENSG00000135454	ENSG00000110274
ENSG00000233028	ENSG00000167720
ENSG00000272269	ENSG00000122218
ENSG00000170074	ENSG00000006695
ENSG00000134871	ENSG00000124523
ENSG00000137812	ENSG00000241553
ENSG00000184530	ENSG00000265354
ENSG00000177599	ENSG00000169045
ENSG00000174640	ENSG00000144713
ENSG00000204791	ENSG00000132478
ENSG00000272056	ENSG00000189077
ENSG00000219133	ENSG00000215845
ENSG00000262700	ENSG00000109332
ENSG00000136834	ENSG00000041988
ENSG00000230530	ENSG00000197756
ENSG00000118308	ENSG00000197780
ENSG00000064012	ENSG00000146802
ENSG00000159648	ENSG00000116497
ENSG00000173451	ENSG00000010072
ENSG00000154133	ENSG00000236104
ENSG00000172425	ENSG00000137720
ENSG00000265215	ENSG00000144741
ENSG00000213970	ENSG00000112977
ENSG00000203952	ENSG00000140650
ENSG00000213994	ENSG00000143543
ENSG00000135297	ENSG00000163214
ENSG00000278934	ENSG00000104472
ENSG00000257815	ENSG00000220875
ENSG00000246115	ENSG00000149480
ENSG00000222011	ENSG00000158796
ENSG00000140459	ENSG00000112237
ENSG00000186300	ENSG00000148358
ENSG00000229953	ENSG00000087338
ENSG00000075142	ENSG00000186001
ENSG00000138286	ENSG00000197217
ENSG00000147889	ENSG00000184640
ENSG00000176855	ENSG00000136270
ENSG00000215417	ENSG00000148384
ENSG00000163939	ENSG00000133597
ENSG00000257219	ENSG00000165487
ENSG00000132510	ENSG00000112701
ENSG00000243445	ENSG00000213523
ENSG00000279344	ENSG00000089597
ENSG00000253666	ENSG00000105443
ENSG00000088367	ENSG00000007168
ENSG00000095587	ENSG00000181284
ENSG00000267336	ENSG00000154727
ENSG00000177776	ENSG00000138785
ENSG00000084092	ENSG00000111707
ENSG00000089177	ENSG00000145041
ENSG00000158008	ENSG00000160785
ENSG00000240163	ENSG00000143499
ENSG00000134533	ENSG00000197223
ENSG00000131844	ENSG00000120686
ENSG00000108262	ENSG00000105258
ENSG00000089199	ENSG00000164032
ENSG00000167491	ENSG00000189339
ENSG00000135973	ENSG00000089094
ENSG00000101331	ENSG00000257365
ENSG00000129003	ENSG00000119509
ENSG00000225905	ENSG00000131652
ENSG00000267742	ENSG00000186625
ENSG00000259274	ENSG00000174943
ENSG00000240934	ENSG00000149541
ENSG00000237009	ENSG00000148303
ENSG00000231638	ENSG00000141026
ENSG00000036549	ENSG00000074800
ENSG00000183067	ENSG00000136731
ENSG00000256167	ENSG00000138095
ENSG00000213145	ENSG00000142784
ENSG00000160075	ENSG00000066697
ENSG00000236136	ENSG00000110851
ENSG00000178409	ENSG00000136925
ENSG00000233155	ENSG00000157540
ENSG00000075886	ENSG00000186468
ENSG00000198301	ENSG00000004975
ENSG00000248494	ENSG00000172301
ENSG00000249679	ENSG00000137343
ENSG00000225487	ENSG00000100445
ENSG00000169359	ENSG00000183513
ENSG00000241941	ENSG00000018699
ENSG00000139842	ENSG00000161021
ENSG00000070540	ENSG00000172809
ENSG00000170248	ENSG00000248333
ENSG00000182150	ENSG00000074356
ENSG00000236412	ENSG00000088247
ENSG00000106554	ENSG00000258634
ENSG00000013374	ENSG00000183530
ENSG00000228205	ENSG00000113456
ENSG00000134250	ENSG00000168286
ENSG00000267134	ENSG00000160014
ENSG00000144744	ENSG00000174915
ENSG00000225376	ENSG00000163684
ENSG00000116353	ENSG00000173457
ENSG00000256603	ENSG00000136811
ENSG00000154511	ENSG00000267106
ENSG00000175267	ENSG00000179967
ENSG00000179869	ENSG00000172661
ENSG00000187980	ENSG00000163795
ENSG00000251682	ENSG00000187626
ENSG00000154305	ENSG00000176946
ENSG00000225544	ENSG00000143222
ENSG00000225285	ENSG00000136950
ENSG00000224746	ENSG00000198755
ENSG00000131055	ENSG00000089693
ENSG00000230356	ENSG00000066136
ENSG00000168010	ENSG00000163026
ENSG00000279698	ENSG00000092847
ENSG00000129538	ENSG00000149929
ENSG00000236894	ENSG00000120709
ENSG00000117594	ENSG00000105298
ENSG00000259209	ENSG00000177192
ENSG00000149532	ENSG00000185127
ENSG00000164715	ENSG00000132155
ENSG00000134287	ENSG00000063177
ENSG00000201852	ENSG00000176624
ENSG00000168143	ENSG00000224051
ENSG00000129159	ENSG00000137200
ENSG00000122970	ENSG00000177854
ENSG00000279133	ENSG00000159658
ENSG00000257494	ENSG00000117395
ENSG00000110756	ENSG00000198839
ENSG00000179242	ENSG00000162642
ENSG00000213117	ENSG00000148343
ENSG00000272070	ENSG00000136021
ENSG00000196188	ENSG00000148688
ENSG00000183439	ENSG00000196378
ENSG00000279512	ENSG00000023191
ENSG00000152409	ENSG00000169964
ENSG00000188293	ENSG00000164182
ENSG00000235726	ENSG00000137770
ENSG00000131409	ENSG00000176871
ENSG00000176903	ENSG00000143303
ENSG00000272568	ENSG00000182979
ENSG00000057019	ENSG00000178921
ENSG00000070761	ENSG00000177082
ENSG00000166828	ENSG00000198298
ENSG00000214280	ENSG00000149806
ENSG00000259251	ENSG00000155868
ENSG00000111885	ENSG00000130227
ENSG00000238420	ENSG00000162129
ENSG00000105982	ENSG00000168872
ENSG00000131188	ENSG00000149930
ENSG00000187513	ENSG00000213300
ENSG00000250345	ENSG00000179409
ENSG00000111262	ENSG00000135297
ENSG00000256582	ENSG00000126453
ENSG00000164675	ENSG00000218283
ENSG00000239474	ENSG00000085644
ENSG00000183929	ENSG00000133706
ENSG00000168807	ENSG00000218739
ENSG00000146809	ENSG00000100897
ENSG00000146285	ENSG00000197070
ENSG00000107560	ENSG00000167881
ENSG00000245685	ENSG00000163374
ENSG00000271620	ENSG00000100221
ENSG00000145216	ENSG00000147604
ENSG00000116711	ENSG00000095787
ENSG00000203485	ENSG00000214194
ENSG00000087903	ENSG00000126457
ENSG00000122507	ENSG00000110700
ENSG00000255492	ENSG00000163319
ENSG00000197969	ENSG00000105618
ENSG00000241568	ENSG00000255508
ENSG00000272716	ENSG00000116918
ENSG00000221269	ENSG00000179335
ENSG00000269086	ENSG00000144455
ENSG00000183828	ENSG00000153046
ENSG00000202429	ENSG00000163933
ENSG00000213309	ENSG00000180787
ENSG00000120093	ENSG00000100441
ENSG00000005961	ENSG00000146828
ENSG00000146857	ENSG00000204859
ENSG00000260060	ENSG00000162236
ENSG00000269937	ENSG00000011009
ENSG00000214298	ENSG00000035115
ENSG00000230364	ENSG00000163382
ENSG00000242580	ENSG00000178605
ENSG00000087266	ENSG00000090372
ENSG00000106477	ENSG00000078618
ENSG00000278396	ENSG00000181191
ENSG00000218510	ENSG00000135829
ENSG00000164627	ENSG00000204576
ENSG00000121903	ENSG00000082258
ENSG00000108511	ENSG00000185803
ENSG00000244617	ENSG00000111237
ENSG00000254027	ENSG00000161277
ENSG00000259848	ENSG00000114648
ENSG00000250516	ENSG00000083093
ENSG00000204531	ENSG00000178685
ENSG00000258640	ENSG00000117868
ENSG00000113108	ENSG00000100138
ENSG00000204963	ENSG00000157500
ENSG00000110427	ENSG00000109184
ENSG00000270580	ENSG00000273899
ENSG00000236782	ENSG00000090612
ENSG00000182013	ENSG00000259768
ENSG00000230054	ENSG00000182973
ENSG00000166869	ENSG00000163866
ENSG00000108733	ENSG00000134371
ENSG00000278475	ENSG00000143774
ENSG00000164758	ENSG00000165233
ENSG00000239510	ENSG00000112514
ENSG00000243187	ENSG00000204152
ENSG00000266146	ENSG00000033050
ENSG00000277965	ENSG00000263001
ENSG00000142546	ENSG00000103502
ENSG00000273486	ENSG00000102898
ENSG00000182636	ENSG00000183283
ENSG00000148082	ENSG00000135966
ENSG00000065054	ENSG00000188636
ENSG00000138688	ENSG00000117118
ENSG00000273011	ENSG00000254635
ENSG00000132017	ENSG00000169599
ENSG00000164114	ENSG00000123240
ENSG00000108592	ENSG00000104824
ENSG00000235808	ENSG00000180228
ENSG00000163993	ENSG00000100372
ENSG00000267892	ENSG00000181135
ENSG00000102043	ENSG00000278768
ENSG00000230067	ENSG00000204628
ENSG00000196946	ENSG00000119139
ENSG00000124107	ENSG00000198492
ENSG00000235078	ENSG00000166197
ENSG00000174306	ENSG00000169718
ENSG00000133275	ENSG00000131504
ENSG00000106397	ENSG00000161939
ENSG00000233178	ENSG00000140543
ENSG00000164828	ENSG00000143156
ENSG00000240051	ENSG00000270696
ENSG00000082929	ENSG00000107341
ENSG00000214078	ENSG00000197056
ENSG00000103502	ENSG00000004455
ENSG00000221955	ENSG00000187609
ENSG00000114302	ENSG00000115816
ENSG00000177614	ENSG00000146063
ENSG00000021826	ENSG00000143393
ENSG00000254636	ENSG00000138050
ENSG00000131503	ENSG00000162714
ENSG00000260741	ENSG00000148187
ENSG00000279474	ENSG00000241058
ENSG00000126264	ENSG00000145817
ENSG00000162782	ENSG00000145916
ENSG00000174500	ENSG00000143486
ENSG00000232350	ENSG00000257511
ENSG00000261787	ENSG00000009780
ENSG00000225221	ENSG00000274349
ENSG00000179604	ENSG00000139624
ENSG00000260989	ENSG00000111652
ENSG00000198846	ENSG00000181027
ENSG00000265321	ENSG00000084652
ENSG00000096872	ENSG00000183684
ENSG00000244926	ENSG00000132507
ENSG00000200394	ENSG00000164091
ENSG00000223956	ENSG00000196199
ENSG00000234929	ENSG00000095319
ENSG00000226015	ENSG00000158864
ENSG00000279527	ENSG00000115207
ENSG00000121064	ENSG00000159128
ENSG00000171786	ENSG00000122390
ENSG00000152954	ENSG00000111880
ENSG00000160200	ENSG00000125454
ENSG00000106459	ENSG00000176261
ENSG00000226478	ENSG00000180626
ENSG00000122779	ENSG00000108773
ENSG00000213237	ENSG00000160325
ENSG00000119862	ENSG00000133265
ENSG00000231316	ENSG00000165688
ENSG00000248092	ENSG00000174720
ENSG00000243646	ENSG00000225921
ENSG00000120279	ENSG00000125447
ENSG00000165105	ENSG00000011485
ENSG00000164609	ENSG00000255145
ENSG00000187559	ENSG00000117748
ENSG00000279957	ENSG00000133030
ENSG00000232895	ENSG00000108010
ENSG00000229222	ENSG00000119707
ENSG00000177311	ENSG00000198818
ENSG00000187653	ENSG00000164897
ENSG00000241007	ENSG00000124160
ENSG00000128513	ENSG00000013561
ENSG00000141068	ENSG00000108561
ENSG00000242114	ENSG00000188529
ENSG00000124140	ENSG00000132383
ENSG00000165304	ENSG00000162408
ENSG00000241749	ENSG00000123154
ENSG00000224550	ENSG00000128272
ENSG00000150551	ENSG00000134001
ENSG00000249141	ENSG00000144224
ENSG00000155085	ENSG00000111325
ENSG00000139329	ENSG00000165689
ENSG00000187715	ENSG00000122515
ENSG00000093183	ENSG00000146278
ENSG00000005187	ENSG00000176095
ENSG00000229901	ENSG00000048162
ENSG00000249234	ENSG00000184967
ENSG00000187609	ENSG00000181638
ENSG00000275898	ENSG00000105993
ENSG00000092820	ENSG00000041357
ENSG00000277511	ENSG00000143793
ENSG00000164418	ENSG00000132581
ENSG00000120318	ENSG00000143919
ENSG00000163705	ENSG00000272579
ENSG00000224928	ENSG00000134058
ENSG00000225338	ENSG00000131653
ENSG00000214087	ENSG00000100823
ENSG00000114279	ENSG00000134248
ENSG00000087510	ENSG00000152061
ENSG00000158435	ENSG00000121851
ENSG00000119630	ENSG00000120533
ENSG00000228166	ENSG00000214026
ENSG00000231866	ENSG00000163811
ENSG00000127603	ENSG00000175110
ENSG00000213058	ENSG00000241370
ENSG00000248967	ENSG00000149187
ENSG00000234661	ENSG00000204130
ENSG00000259065	ENSG00000126391
ENSG00000185219	ENSG00000116127
ENSG00000239344	ENSG00000187555
ENSG00000169427	ENSG00000100028
ENSG00000244649	ENSG00000086061
ENSG00000124214	ENSG00000162623
ENSG00000177239	ENSG00000154957
ENSG00000114383	ENSG00000143545
ENSG00000260367	ENSG00000150787
ENSG00000223930	ENSG00000131446
ENSG00000211611	ENSG00000136715
ENSG00000113522	ENSG00000205659
ENSG00000181781	ENSG00000007080
ENSG00000237181	ENSG00000115694
ENSG00000086717	ENSG00000136381
ENSG00000263731	ENSG00000113300
ENSG00000119283	ENSG00000131165
ENSG00000250501	ENSG00000054116
ENSG00000230980	ENSG00000119048
ENSG00000091106	ENSG00000100316
ENSG00000255032	ENSG00000010256
ENSG00000279204	ENSG00000114316
ENSG00000197530	ENSG00000172269
ENSG00000255063	ENSG00000138101
ENSG00000132031	ENSG00000033100
ENSG00000102760	ENSG00000006744
ENSG00000272360	ENSG00000100335
ENSG00000263575	ENSG00000143801
ENSG00000235720	ENSG00000119559
ENSG00000108984	ENSG00000105671
ENSG00000003393	ENSG00000105438
ENSG00000227525	ENSG00000117691
ENSG00000198563	ENSG00000215251
ENSG00000164815	ENSG00000164258
ENSG00000249693	ENSG00000005100
ENSG00000234803	ENSG00000184708
ENSG00000241226	ENSG00000141552
ENSG00000115267	ENSG00000198169
ENSG00000275191	ENSG00000057935
ENSG00000068137	ENSG00000163512
ENSG00000078725	ENSG00000177663
ENSG00000263317	ENSG00000106330
ENSG00000260047	ENSG00000150990
ENSG00000251844	ENSG00000180900
ENSG00000267106	ENSG00000162972
ENSG00000226644	ENSG00000173085
ENSG00000260581	ENSG00000135316
ENSG00000202408	ENSG00000131591
ENSG00000006007	ENSG00000131013
ENSG00000177119	ENSG00000275964
ENSG00000128011	ENSG00000113575
ENSG00000164056	ENSG00000100284
ENSG00000204611	ENSG00000011275
ENSG00000144747	ENSG00000175931
ENSG00000220494	ENSG00000163166
ENSG00000182511	ENSG00000270228
ENSG00000166326	ENSG00000088876
ENSG00000237827	ENSG00000079974
ENSG00000188177	ENSG00000198393
ENSG00000239553	ENSG00000091140
ENSG00000272405	ENSG00000149016
ENSG00000176055	ENSG00000276045
ENSG00000262188	ENSG00000163159
ENSG00000180104	ENSG00000013374
ENSG00000239677	ENSG00000090060
ENSG00000204669	ENSG00000140365
ENSG00000048342	ENSG00000049883
ENSG00000165688	ENSG00000117505
ENSG00000236266	ENSG00000125247
ENSG00000170615	ENSG00000178252
ENSG00000267199	ENSG00000205581
ENSG00000206836	ENSG00000071564
ENSG00000239527	ENSG00000106636
ENSG00000145879	ENSG00000137075
ENSG00000238172	ENSG00000187866
ENSG00000082684	ENSG00000166136
ENSG00000232888	ENSG00000235400
ENSG00000143368	ENSG00000085231
ENSG00000108654	ENSG00000168259
ENSG00000267532	ENSG00000132471
ENSG00000185115	ENSG00000089154
ENSG00000198734	ENSG00000173660
ENSG00000091317	ENSG00000162627
ENSG00000170325	ENSG00000168268
ENSG00000279108	ENSG00000244462
ENSG00000253618	ENSG00000119912
ENSG00000260190	ENSG00000168397
ENSG00000174562	ENSG00000164366
ENSG00000132676	ENSG00000184616
ENSG00000235888	ENSG00000141759
ENSG00000164220	ENSG00000162736
ENSG00000137673	ENSG00000165632
ENSG00000172689	ENSG00000150991
ENSG00000151092	ENSG00000128513
ENSG00000217026	ENSG00000119541
ENSG00000184110	ENSG00000213780
ENSG00000269416	ENSG00000144566
ENSG00000240669	ENSG00000104960
ENSG00000256691	ENSG00000129472
ENSG00000204025	ENSG00000124541
ENSG00000263199	ENSG00000120727
ENSG00000203740	ENSG00000114779
ENSG00000231081	ENSG00000176248
ENSG00000151834	ENSG00000227492
ENSG00000065833	ENSG00000135972
ENSG00000259763	ENSG00000081791
ENSG00000229604	ENSG00000172375
ENSG00000277117	ENSG00000170260
ENSG00000261773	ENSG00000131558
ENSG00000245573	ENSG00000163161
ENSG00000258695	ENSG00000174977
ENSG00000225670	ENSG00000141556
ENSG00000187118	ENSG00000104129
ENSG00000092871	ENSG00000103051
ENSG00000083444	ENSG00000179152
ENSG00000145979	ENSG00000112941
ENSG00000156011	ENSG00000048991
ENSG00000275438	ENSG00000102984
ENSG00000144619	ENSG00000204304
ENSG00000139531	ENSG00000095139
ENSG00000270972	ENSG00000196922
ENSG00000005073	ENSG00000164338
ENSG00000238259	ENSG00000126247
ENSG00000182109	ENSG00000154813
ENSG00000064309	ENSG00000163636
ENSG00000265542	ENSG00000140319
ENSG00000220343	ENSG00000184939
ENSG00000111490	ENSG00000198860
ENSG00000121753	ENSG00000133422
ENSG00000224722	ENSG00000160959
ENSG00000128923	ENSG00000204392
ENSG00000259309	ENSG00000010219
ENSG00000156113	ENSG00000254505
ENSG00000105810	ENSG00000145723
ENSG00000041515	ENSG00000076053
ENSG00000130158	ENSG00000071462
ENSG00000214381	ENSG00000149532
ENSG00000237631	ENSG00000076201
ENSG00000197702	ENSG00000169288
ENSG00000172530	ENSG00000159131
ENSG00000271554	ENSG00000276291
ENSG00000241472	ENSG00000135945
ENSG00000239906	ENSG00000168439
ENSG00000201736	ENSG00000119402
ENSG00000207087	ENSG00000124787
ENSG00000146109	ENSG00000131732
ENSG00000006062	ENSG00000189091
ENSG00000041880	ENSG00000177946
ENSG00000279267	ENSG00000126012
ENSG00000163072	ENSG00000169733
ENSG00000224194	ENSG00000185414
ENSG00000242515	ENSG00000181026
ENSG00000241556	ENSG00000172757
ENSG00000278343	ENSG00000136866
ENSG00000204344	ENSG00000116237
ENSG00000178146	ENSG00000168393
ENSG00000250415	ENSG00000148719
ENSG00000112394	ENSG00000215305
ENSG00000237101	ENSG00000197045
ENSG00000117983	ENSG00000014164
ENSG00000149177	ENSG00000084093
ENSG00000221537	ENSG00000100926
ENSG00000279300	ENSG00000132963
ENSG00000233442	ENSG00000110987
ENSG00000039139	ENSG00000196072
ENSG00000237903	ENSG00000154814
ENSG00000184009	ENSG00000165819
ENSG00000213640	ENSG00000147403
ENSG00000178035	ENSG00000064995
ENSG00000127914	ENSG00000008128
ENSG00000109944	ENSG00000141385
ENSG00000136856	ENSG00000116095
ENSG00000253986	ENSG00000155561
ENSG00000183298	ENSG00000110871
ENSG00000126562	ENSG00000128789
ENSG00000134086	ENSG00000204351
ENSG00000221874	ENSG00000123992
ENSG00000212588	ENSG00000097033
ENSG00000171105	ENSG00000136448
ENSG00000108423	ENSG00000160953
ENSG00000167034	ENSG00000008018
ENSG00000266993	ENSG00000067955
ENSG00000162620	ENSG00000167632
ENSG00000249955	ENSG00000173726
ENSG00000180855	ENSG00000243477
ENSG00000261804	ENSG00000010539
ENSG00000278967	ENSG00000125458
ENSG00000156026	ENSG00000156711
ENSG00000205837	ENSG00000136758
ENSG00000188033	ENSG00000150768
ENSG00000093167	ENSG00000122299
ENSG00000199571	ENSG00000166822
ENSG00000175175	ENSG00000126062
ENSG00000160226	ENSG00000160058
ENSG00000049167	ENSG00000112473
ENSG00000141522	ENSG00000111358
ENSG00000255082	ENSG00000144468
ENSG00000169436	ENSG00000198920
ENSG00000202542	ENSG00000143436
ENSG00000113073	ENSG00000135956
ENSG00000223829	ENSG00000090863
ENSG00000228638	ENSG00000165525
ENSG00000187556	ENSG00000227486
ENSG00000237223	ENSG00000122435
ENSG00000163960	ENSG00000188243
ENSG00000229941	ENSG00000257103
ENSG00000199719	ENSG00000099968
ENSG00000229251	ENSG00000196670
ENSG00000212123	ENSG00000135763
ENSG00000185917	ENSG00000154370
ENSG00000154229	ENSG00000126602
ENSG00000263331	ENSG00000188295
ENSG00000250102	ENSG00000119537
ENSG00000117691	ENSG00000140740
ENSG00000214110	ENSG00000074582
ENSG00000177602	ENSG00000143437
ENSG00000244879	ENSG00000070367
ENSG00000261637	ENSG00000115946
ENSG00000125910	ENSG00000178057
ENSG00000204290	ENSG00000189227
ENSG00000179152	ENSG00000131148
ENSG00000165533	ENSG00000125630
ENSG00000116205	ENSG00000099956
ENSG00000267054	ENSG00000117262
ENSG00000101298	ENSG00000198939
ENSG00000120539	ENSG00000109270
ENSG00000261121	ENSG00000126088
ENSG00000106299	ENSG00000067829
ENSG00000099910	ENSG00000149231
ENSG00000256705	ENSG00000099995
ENSG00000151577	ENSG00000111364
ENSG00000225498	ENSG00000158691
ENSG00000152049	ENSG00000075945
ENSG00000090932	ENSG00000178927
ENSG00000232926	ENSG00000011451
ENSG00000196739	ENSG00000133983
ENSG00000258659	ENSG00000121766
ENSG00000269486	ENSG00000023318
ENSG00000229019	ENSG00000175376
ENSG00000235663	ENSG00000100294
ENSG00000186648	ENSG00000066557
ENSG00000130311	ENSG00000234645
ENSG00000196357	ENSG00000162704
ENSG00000215571	ENSG00000008988
ENSG00000228499	ENSG00000167625
ENSG00000187446	ENSG00000143442
ENSG00000254418	ENSG00000103091
ENSG00000259269	ENSG00000120860
ENSG00000186019	ENSG00000134108
ENSG00000198478	ENSG00000047410
ENSG00000232412	ENSG00000141002
ENSG00000119705	ENSG00000115649
ENSG00000243802	ENSG00000140553
ENSG00000265666	ENSG00000141098
ENSG00000162910	ENSG00000185596
ENSG00000158864	ENSG00000131116
ENSG00000158615	ENSG00000104886
ENSG00000165181	ENSG00000158156
ENSG00000232680	ENSG00000113845
ENSG00000165661	ENSG00000167733
ENSG00000137463	ENSG00000185219
ENSG00000134207	ENSG00000068654
ENSG00000223915	ENSG00000153560
ENSG00000267491	ENSG00000006451
ENSG00000132010	ENSG00000197841
ENSG00000114166	ENSG00000204104
ENSG00000125089	ENSG00000255139
ENSG00000125895	ENSG00000198668
ENSG00000155530	ENSG00000108799
ENSG00000273710	ENSG00000156256
ENSG00000164638	ENSG00000104442
ENSG00000130300	ENSG00000178988
ENSG00000103353	ENSG00000198040
ENSG00000182376	ENSG00000138663
ENSG00000227733	ENSG00000169967
ENSG00000278631	ENSG00000184752
ENSG00000272293	ENSG00000117751
ENSG00000144591	ENSG00000177239
ENSG00000271755	ENSG00000180901
ENSG00000207417	ENSG00000183808
ENSG00000183807	ENSG00000165209
ENSG00000237115	ENSG00000259494
ENSG00000231539	ENSG00000167657
ENSG00000266805	ENSG00000120616
ENSG00000151655	ENSG00000018189
ENSG00000266918	ENSG00000176915
ENSG00000223723	ENSG00000125304
ENSG00000087263	ENSG00000156304
ENSG00000271070	ENSG00000153406
ENSG00000269929	ENSG00000196961
ENSG00000229155	ENSG00000021574
ENSG00000165804	ENSG00000100280
ENSG00000250961	ENSG00000145241
ENSG00000267736	ENSG00000130382
ENSG00000238247	ENSG00000106443
ENSG00000265625	ENSG00000197548
ENSG00000213085	ENSG00000174989
ENSG00000144635	ENSG00000137806
ENSG00000252010	ENSG00000136868
ENSG00000235151	ENSG00000114999
ENSG00000227791	ENSG00000164221
ENSG00000146205	ENSG00000268575
ENSG00000277253	ENSG00000128694
ENSG00000277501	ENSG00000127483
ENSG00000162378	ENSG00000100109
ENSG00000280159	ENSG00000179262
ENSG00000165118	ENSG00000168291
ENSG00000118526	ENSG00000173545
ENSG00000197585	ENSG00000011132
ENSG00000233622	ENSG00000196204
ENSG00000163872	ENSG00000096654
ENSG00000102908	ENSG00000104946
ENSG00000198691	ENSG00000215717
ENSG00000170222	ENSG00000127554
ENSG00000269067	ENSG00000198301
ENSG00000233993	ENSG00000166965
ENSG00000159261	ENSG00000113360
ENSG00000135577	ENSG00000116455
ENSG00000196136	ENSG00000075415
ENSG00000117868	ENSG00000153896
ENSG00000235191	ENSG00000164902
ENSG00000170191	ENSG00000165526
ENSG00000117155	ENSG00000151092
ENSG00000225058	ENSG00000070047
ENSG00000259677	ENSG00000142230
ENSG00000206043	ENSG00000105732
ENSG00000261431	ENSG00000126934
ENSG00000204625	ENSG00000116586
ENSG00000078304	ENSG00000169131
ENSG00000138061	ENSG00000125850
ENSG00000260032	ENSG00000113318
ENSG00000260996	ENSG00000153914
ENSG00000100311	ENSG00000154001
ENSG00000188641	ENSG00000197265
ENSG00000205106	ENSG00000144746
ENSG00000079432	ENSG00000125450
ENSG00000112081	ENSG00000148248
ENSG00000260182	ENSG00000151093
ENSG00000088256	ENSG00000101972
ENSG00000224236	ENSG00000160271
ENSG00000143878	ENSG00000119321
ENSG00000267512	ENSG00000171960
ENSG00000254654	ENSG00000112079
ENSG00000183196	ENSG00000129351
ENSG00000224077	ENSG00000134717
ENSG00000213988	ENSG00000124802
ENSG00000231861	ENSG00000085415
ENSG00000157322	ENSG00000177045
ENSG00000233420	ENSG00000139684
ENSG00000167657	ENSG00000169976
ENSG00000134686	ENSG00000174444
ENSG00000198336	ENSG00000176973
ENSG00000241081	ENSG00000166783
ENSG00000131773	ENSG00000162377
ENSG00000184194	ENSG00000198858
ENSG00000272899	ENSG00000107862
ENSG00000231535	ENSG00000116668
ENSG00000227454	ENSG00000198168
ENSG00000140044	ENSG00000108788
ENSG00000200351	ENSG00000145495
ENSG00000206559	ENSG00000271147
ENSG00000106278	ENSG00000132670
ENSG00000243537	ENSG00000170037
ENSG00000105676	ENSG00000145220
ENSG00000231881	ENSG00000132394
ENSG00000169635	ENSG00000054611
ENSG00000135472	ENSG00000181038
ENSG00000173838	ENSG00000131408
ENSG00000105366	ENSG00000174891
ENSG00000167774	ENSG00000117697
ENSG00000188707	ENSG00000115145
ENSG00000135443	ENSG00000182150
ENSG00000235649	ENSG00000100104
ENSG00000105928	ENSG00000129354
ENSG00000120068	ENSG00000253352
ENSG00000228217	ENSG00000141551
ENSG00000207577	ENSG00000156171
ENSG00000197372	ENSG00000203993
ENSG00000261229	ENSG00000213722
ENSG00000121764	ENSG00000197879
ENSG00000142694	ENSG00000124786
ENSG00000204060	ENSG00000161526
ENSG00000262151	ENSG00000234912
ENSG00000182347	ENSG00000141934
ENSG00000162241	ENSG00000155366
ENSG00000264714	ENSG00000167792
ENSG00000225840	ENSG00000104731
ENSG00000178878	ENSG00000071889
ENSG00000244668	ENSG00000177646
ENSG00000188801	ENSG00000149600
ENSG00000213341	ENSG00000100246
ENSG00000267592	ENSG00000074071
ENSG00000177359	ENSG00000182446
ENSG00000102172	ENSG00000174197
ENSG00000223745	ENSG00000185825
ENSG00000141384	ENSG00000198837
ENSG00000140557	ENSG00000148337
ENSG00000166796	ENSG00000136738
ENSG00000136819	ENSG00000156052
ENSG00000199366	ENSG00000085491
ENSG00000081803	ENSG00000116273
ENSG00000276972	ENSG00000067066
ENSG00000168883	ENSG00000078269
ENSG00000165949	ENSG00000239305
ENSG00000184809	ENSG00000136933
ENSG00000253374	ENSG00000143079
ENSG00000226471	ENSG00000107951
ENSG00000266900	ENSG00000009954
ENSG00000254419	ENSG00000181163
ENSG00000227232	ENSG00000163041
ENSG00000260932	ENSG00000110713
ENSG00000259102	ENSG00000111481
ENSG00000241859	ENSG00000275111
ENSG00000132376	ENSG00000167220
ENSG00000234031	ENSG00000144182
ENSG00000215441	ENSG00000172006
ENSG00000127415	ENSG00000186141
ENSG00000178338	ENSG00000120314
ENSG00000239829	ENSG00000219163
ENSG00000197561	ENSG00000234171
ENSG00000235194	ENSG00000186312
ENSG00000105146	ENSG00000064933
ENSG00000235286	ENSG00000254470
ENSG00000155980	ENSG00000141644
ENSG00000226380	ENSG00000140104
ENSG00000125827	ENSG00000184281
ENSG00000175087	ENSG00000042317
ENSG00000272031	ENSG00000277161
ENSG00000228620	ENSG00000227345
ENSG00000179002	ENSG00000118096
ENSG00000266907	ENSG00000184900
ENSG00000185619	ENSG00000173409
ENSG00000240861	ENSG00000113048
ENSG00000230084	ENSG00000005007
ENSG00000163807	ENSG00000102125
ENSG00000278739	ENSG00000079616
ENSG00000249860	ENSG00000137338
ENSG00000152137	ENSG00000122490
ENSG00000274173	ENSG00000179933
ENSG00000213264	ENSG00000174628
ENSG00000162552	ENSG00000143633
ENSG00000228421	ENSG00000137210
ENSG00000213051	ENSG00000164818
ENSG00000179059	ENSG00000133315
ENSG00000132874	ENSG00000111667
ENSG00000011021	ENSG00000101220
ENSG00000234807	ENSG00000090447
ENSG00000114529	ENSG00000158793
ENSG00000186352	ENSG00000008869
ENSG00000257252	ENSG00000102317
ENSG00000006468	ENSG00000168434
ENSG00000229956	ENSG00000107290
ENSG00000233913	ENSG00000119383
ENSG00000112576	ENSG00000132676
ENSG00000182010	ENSG00000176393
ENSG00000155876	ENSG00000107223
ENSG00000197157	ENSG00000204220
ENSG00000278090	ENSG00000242259
ENSG00000140750	ENSG00000198315
ENSG00000248327	ENSG00000164051
ENSG00000091127	ENSG00000010361
ENSG00000252041	ENSG00000178764
ENSG00000186481	ENSG00000281849
ENSG00000149541	ENSG00000102858
ENSG00000212126	ENSG00000125962
ENSG00000271532	ENSG00000089818
ENSG00000224481	ENSG00000175854
ENSG00000143127	ENSG00000138399
ENSG00000270685	ENSG00000136699
ENSG00000255458	ENSG00000164347
ENSG00000261175	ENSG00000167272
ENSG00000224982	ENSG00000002330
ENSG00000264577	ENSG00000106009
ENSG00000164690	ENSG00000248508
ENSG00000277452	ENSG00000144161
ENSG00000133678	ENSG00000141456
ENSG00000260306	ENSG00000011143
ENSG00000270714	ENSG00000148950
ENSG00000214784	ENSG00000145293
ENSG00000119698	ENSG00000115904
ENSG00000267641	ENSG00000108055
ENSG00000225882	ENSG00000065427
ENSG00000198780	ENSG00000163655
ENSG00000173137	ENSG00000100908
ENSG00000155380	ENSG00000160818
ENSG00000205403	ENSG00000154719
ENSG00000165678	ENSG00000182518
ENSG00000114904	ENSG00000156467
ENSG00000215771	ENSG00000100014
ENSG00000234497	ENSG00000135299
ENSG00000249459	ENSG00000164054
ENSG00000268947	ENSG00000254996
ENSG00000102125	ENSG00000163870
ENSG00000109390	ENSG00000141569
ENSG00000260863	ENSG00000118816
ENSG00000225431	ENSG00000105373
ENSG00000131873	ENSG00000119689
ENSG00000134775	ENSG00000196781
ENSG00000266714	ENSG00000103194
ENSG00000185278	ENSG00000004142
ENSG00000166816	ENSG00000101421
ENSG00000277233	ENSG00000144559
ENSG00000248794	ENSG00000264247
ENSG00000185024	ENSG00000120896
ENSG00000254197	ENSG00000178761
ENSG00000171763	ENSG00000138035
ENSG00000227999	ENSG00000134283
ENSG00000228149	ENSG00000179965
ENSG00000215769	ENSG00000104907
ENSG00000140382	ENSG00000123444
ENSG00000267053	ENSG00000103479
ENSG00000229619	ENSG00000118960
ENSG00000240023	ENSG00000124613
ENSG00000259579	ENSG00000141568
ENSG00000279607	ENSG00000172113
ENSG00000063127	ENSG00000156876
ENSG00000279416	ENSG00000110801
ENSG00000123104	ENSG00000132305
ENSG00000164291	ENSG00000197150
ENSG00000237371	ENSG00000107833
ENSG00000119812	ENSG00000119685
ENSG00000259469	ENSG00000174276
ENSG00000254604	ENSG00000160710
ENSG00000230457	ENSG00000273841
ENSG00000114353	ENSG00000147130
ENSG00000225031	ENSG00000134882
ENSG00000182087	ENSG00000116096
ENSG00000058091	ENSG00000127463
ENSG00000150054	ENSG00000100105
ENSG00000110955	ENSG00000129484
ENSG00000204532	ENSG00000232112
ENSG00000268894	ENSG00000136938
ENSG00000186704	ENSG00000119431
ENSG00000221869	ENSG00000081721
ENSG00000225626	ENSG00000273192
ENSG00000169021	ENSG00000136279
ENSG00000211851	ENSG00000167716
ENSG00000231090	ENSG00000124532
ENSG00000161082	ENSG00000010322
ENSG00000180822	ENSG00000213619
ENSG00000275494	ENSG00000100226
ENSG00000234143	ENSG00000186280
ENSG00000165061	ENSG00000182923
ENSG00000237517	ENSG00000130299
ENSG00000172878	ENSG00000119950
ENSG00000105722	ENSG00000171161
ENSG00000150510	ENSG00000119397
ENSG00000184566	ENSG00000160948
ENSG00000112425	ENSG00000132423
ENSG00000259891	ENSG00000132341
ENSG00000163485	ENSG00000165861
ENSG00000258480	ENSG00000166971
ENSG00000268592	ENSG00000198793
ENSG00000105887	ENSG00000159140
ENSG00000267565	ENSG00000198924
ENSG00000107147	ENSG00000269743
ENSG00000124233	ENSG00000138092
ENSG00000163449	ENSG00000117859
ENSG00000257949	ENSG00000065000
ENSG00000123472	ENSG00000135365
ENSG00000236519	ENSG00000197136
ENSG00000105619	ENSG00000089737
ENSG00000140832	ENSG00000163528
ENSG00000226082	ENSG00000155189
ENSG00000266640	ENSG00000213719
ENSG00000198984	ENSG00000110536
ENSG00000143622	ENSG00000160714
ENSG00000129824	ENSG00000143493
ENSG00000108688	ENSG00000105053
ENSG00000185885	ENSG00000148429
ENSG00000182512	ENSG00000144029
ENSG00000281358	ENSG00000143970
ENSG00000226240	ENSG00000081154
ENSG00000075624	ENSG00000217930
ENSG00000255348	ENSG00000270362
ENSG00000166961	ENSG00000169957
ENSG00000197540	ENSG00000103429
ENSG00000183248	ENSG00000147905
ENSG00000278974	ENSG00000094914
ENSG00000179988	ENSG00000131100
ENSG00000206262	ENSG00000196497
ENSG00000146842	ENSG00000230565
ENSG00000229635	ENSG00000166295
ENSG00000136883	ENSG00000136891
ENSG00000279489	ENSG00000197111
ENSG00000215912	ENSG00000176410
ENSG00000183684	ENSG00000240682
ENSG00000250706	ENSG00000172878
ENSG00000235445	ENSG00000271383
ENSG00000179163	ENSG00000125952
ENSG00000168702	ENSG00000156697
ENSG00000115827	ENSG00000167461
ENSG00000255220	ENSG00000032742
ENSG00000100034	ENSG00000132768
ENSG00000231947	ENSG00000171135
ENSG00000138698	ENSG00000143889
ENSG00000109689	ENSG00000167925
ENSG00000268036	ENSG00000146535
ENSG00000136149	ENSG00000138709
ENSG00000111962	ENSG00000184990
ENSG00000205105	ENSG00000048140
ENSG00000232803	ENSG00000221983
ENSG00000212402	ENSG00000278259
ENSG00000280319	ENSG00000267390
ENSG00000258983	ENSG00000130479
ENSG00000132478	ENSG00000116754
ENSG00000260115	ENSG00000089060
ENSG00000089682	ENSG00000105698
ENSG00000160870	ENSG00000075914
ENSG00000204152	ENSG00000130340
ENSG00000009950	ENSG00000119778
ENSG00000237711	ENSG00000215039
ENSG00000178028	ENSG00000125734
ENSG00000232807	ENSG00000009844
ENSG00000223922	ENSG00000115275
ENSG00000150394	ENSG00000187953
ENSG00000050767	ENSG00000103404
ENSG00000196821	ENSG00000006704
ENSG00000200847	ENSG00000143314
ENSG00000204429	ENSG00000269973
ENSG00000010244	ENSG00000172992
[truncated: 55,036 more rows]

## Sheet: TCGA-HNSC
Random Forests	Extreme Pseudo Sampling
ENSG00000150540	ENSG00000171720
ENSG00000130309	ENSG00000108953
ENSG00000260027	ENSG00000136819
ENSG00000150672	ENSG00000138107
ENSG00000025423	ENSG00000111737
ENSG00000095752	ENSG00000176087
ENSG00000132170	ENSG00000130714
ENSG00000113396	ENSG00000119616
ENSG00000168497	ENSG00000162227
ENSG00000135063	ENSG00000122566
ENSG00000181355	ENSG00000146576
ENSG00000102466	ENSG00000138668
ENSG00000198478	ENSG00000156875
ENSG00000108381	ENSG00000170445
ENSG00000237424	ENSG00000055070
ENSG00000102547	ENSG00000119979
ENSG00000011332	ENSG00000166189
ENSG00000172340	ENSG00000137075
ENSG00000278828	ENSG00000204344
ENSG00000107159	ENSG00000136933
ENSG00000118596	ENSG00000155827
ENSG00000142973	ENSG00000135845
ENSG00000158458	ENSG00000170004
ENSG00000111275	ENSG00000142937
ENSG00000169258	ENSG00000101544
ENSG00000197467	ENSG00000113269
ENSG00000182389	ENSG00000105287
ENSG00000184905	ENSG00000213024
ENSG00000074964	ENSG00000164609
ENSG00000196782	ENSG00000106305
ENSG00000155097	ENSG00000109919
ENSG00000146143	ENSG00000177192
ENSG00000097033	ENSG00000183011
ENSG00000122042	ENSG00000155729
ENSG00000225697	ENSG00000166337
ENSG00000214544	ENSG00000065135
ENSG00000178150	ENSG00000070785
ENSG00000142197	ENSG00000188428
ENSG00000130032	ENSG00000163634
ENSG00000124374	ENSG00000131351
ENSG00000272143	ENSG00000116459
ENSG00000112530	ENSG00000162384
ENSG00000173207	ENSG00000117868
ENSG00000245149	ENSG00000177352
ENSG00000105464	ENSG00000176101
ENSG00000146670	ENSG00000086598
ENSG00000101412	ENSG00000161920
ENSG00000101349	ENSG00000067596
ENSG00000095713	ENSG00000160087
ENSG00000125246	ENSG00000275719
ENSG00000164283	ENSG00000114316
ENSG00000164430	ENSG00000108963
ENSG00000248554	ENSG00000049167
ENSG00000234478	ENSG00000092199
ENSG00000164197	ENSG00000175279
ENSG00000152642	ENSG00000054118
ENSG00000037965	ENSG00000161939
ENSG00000269985	ENSG00000180900
ENSG00000198643	ENSG00000099783
ENSG00000167588	ENSG00000167699
ENSG00000172053	ENSG00000108312
ENSG00000175198	ENSG00000151923
ENSG00000138092	ENSG00000126215
ENSG00000186766	ENSG00000177225
ENSG00000027001	ENSG00000220875
ENSG00000185432	ENSG00000057608
ENSG00000127564	ENSG00000175826
ENSG00000162062	ENSG00000196943
ENSG00000102383	ENSG00000164402
ENSG00000275393	ENSG00000143862
ENSG00000160293	ENSG00000144591
ENSG00000179528	ENSG00000108561
ENSG00000276180	ENSG00000185722
ENSG00000143149	ENSG00000145495
ENSG00000181135	ENSG00000055950
ENSG00000174808	ENSG00000270696
ENSG00000185250	ENSG00000185436
ENSG00000171241	ENSG00000196230
ENSG00000110013	ENSG00000214046
ENSG00000112367	ENSG00000170310
ENSG00000102409	ENSG00000105447
ENSG00000204889	ENSG00000130921
ENSG00000258711	ENSG00000234127
ENSG00000264016	ENSG00000071127
ENSG00000111206	ENSG00000134644
ENSG00000143365	ENSG00000185085
ENSG00000051128	ENSG00000127837
ENSG00000159217	ENSG00000167112
ENSG00000168004	ENSG00000198169
ENSG00000168309	ENSG00000118454
ENSG00000161647	ENSG00000137996
ENSG00000253293	ENSG00000179933
ENSG00000117528	ENSG00000240356
ENSG00000134247	ENSG00000152117
ENSG00000171503	ENSG00000125449
ENSG00000070081	ENSG00000169609
ENSG00000165661	ENSG00000143793
ENSG00000172167	ENSG00000115234
ENSG00000105929	ENSG00000135966
ENSG00000110002	ENSG00000150756
ENSG00000005187	ENSG00000115839
ENSG00000168067	ENSG00000155636
ENSG00000278966	ENSG00000142751
ENSG00000189283	ENSG00000165819
ENSG00000170537	ENSG00000223820
ENSG00000114166	ENSG00000179967
ENSG00000185345	ENSG00000138375
ENSG00000170689	ENSG00000214941
ENSG00000106809	ENSG00000141873
ENSG00000152700	ENSG00000064419
ENSG00000071991	ENSG00000144231
ENSG00000197928	ENSG00000135801
ENSG00000163071	ENSG00000226445
ENSG00000203280	ENSG00000144736
ENSG00000101189	ENSG00000136856
ENSG00000103042	ENSG00000160014
ENSG00000106078	ENSG00000113013
ENSG00000126016	ENSG00000008128
ENSG00000234041	ENSG00000011295
ENSG00000148848	ENSG00000122335
ENSG00000138180	ENSG00000089693
ENSG00000165966	ENSG00000185730
ENSG00000260976	ENSG00000163214
ENSG00000280339	ENSG00000213676
ENSG00000171208	ENSG00000170144
ENSG00000145107	ENSG00000113141
ENSG00000183826	ENSG00000140694
ENSG00000119547	ENSG00000170037
ENSG00000139880	ENSG00000143570
ENSG00000240225	ENSG00000134698
ENSG00000134240	ENSG00000114956
ENSG00000163590	ENSG00000187742
ENSG00000115361	ENSG00000115307
ENSG00000083544	ENSG00000143458
ENSG00000274641	ENSG00000214706
ENSG00000214160	ENSG00000102119
ENSG00000116171	ENSG00000162222
ENSG00000094841	ENSG00000105968
ENSG00000166912	ENSG00000162736
ENSG00000152234	ENSG00000119820
ENSG00000071564	ENSG00000141858
ENSG00000248240	ENSG00000005206
ENSG00000114554	ENSG00000146909
ENSG00000169550	ENSG00000105254
ENSG00000118816	ENSG00000183605
ENSG00000184502	ENSG00000185787
ENSG00000198792	ENSG00000166135
ENSG00000102362	ENSG00000255508
ENSG00000278921	ENSG00000005339
ENSG00000143409	ENSG00000160993
ENSG00000196616	ENSG00000159592
ENSG00000176293	ENSG00000175137
ENSG00000006747	ENSG00000067365
ENSG00000124657	ENSG00000141934
ENSG00000109794	ENSG00000183751
ENSG00000244649	ENSG00000152464
ENSG00000134013	ENSG00000149084
ENSG00000163888	ENSG00000100441
ENSG00000122565	ENSG00000074356
ENSG00000103184	ENSG00000134597
ENSG00000078725	ENSG00000077458
ENSG00000196470	ENSG00000142655
ENSG00000119900	ENSG00000183530
ENSG00000111364	ENSG00000140740
ENSG00000253953	ENSG00000228474
ENSG00000025039	ENSG00000113734
ENSG00000189114	ENSG00000130382
ENSG00000121413	ENSG00000168894
ENSG00000101057	ENSG00000154889
ENSG00000094804	ENSG00000171865
ENSG00000078596	ENSG00000126261
ENSG00000197757	ENSG00000198081
ENSG00000205922	ENSG00000227492
ENSG00000198554	ENSG00000071994
ENSG00000040608	ENSG00000107959
ENSG00000138771	ENSG00000163468
ENSG00000153395	ENSG00000052749
ENSG00000018869	ENSG00000257218
ENSG00000269888	ENSG00000278202
ENSG00000233818	ENSG00000136940
ENSG00000178999	ENSG00000215845
ENSG00000013573	ENSG00000239900
ENSG00000165795	ENSG00000103479
ENSG00000196747	ENSG00000171735
ENSG00000187720	ENSG00000166965
ENSG00000261884	ENSG00000134575
ENSG00000138135	ENSG00000182318
ENSG00000138356	ENSG00000131507
ENSG00000143476	ENSG00000172071
ENSG00000183172	ENSG00000124523
ENSG00000168496	ENSG00000130713
ENSG00000181234	ENSG00000177479
ENSG00000111911	ENSG00000167397
ENSG00000274214	ENSG00000105939
ENSG00000004799	ENSG00000124733
ENSG00000181092	ENSG00000272269
ENSG00000140022	ENSG00000090487
ENSG00000145743	ENSG00000165629
ENSG00000272666	ENSG00000104714
ENSG00000149554	ENSG00000173465
ENSG00000118564	ENSG00000167674
ENSG00000183844	ENSG00000228701
ENSG00000267123	ENSG00000140157
ENSG00000155792	ENSG00000169976
ENSG00000127928	ENSG00000090054
ENSG00000186564	ENSG00000162729
ENSG00000261934	ENSG00000106263
ENSG00000153904	ENSG00000153048
ENSG00000164764	ENSG00000167986
ENSG00000280206	ENSG00000149016
ENSG00000279255	ENSG00000148498
ENSG00000196787	ENSG00000160741
ENSG00000254343	ENSG00000176783
ENSG00000100129	ENSG00000167778
ENSG00000170779	ENSG00000165494
ENSG00000263400	ENSG00000184009
ENSG00000187151	ENSG00000087088
ENSG00000263155	ENSG00000136527
ENSG00000099953	ENSG00000132485
ENSG00000250133	ENSG00000085872
ENSG00000104763	ENSG00000204843
ENSG00000006118	ENSG00000173327
ENSG00000065328	ENSG00000140941
ENSG00000042445	ENSG00000229809
ENSG00000112655	ENSG00000124562
ENSG00000132017	ENSG00000176386
ENSG00000163918	ENSG00000105229
ENSG00000137404	ENSG00000106615
ENSG00000060762	ENSG00000228782
ENSG00000090520	ENSG00000105248
ENSG00000146242	ENSG00000110619
ENSG00000185267	ENSG00000127483
ENSG00000080986	ENSG00000154723
ENSG00000250305	ENSG00000134461
ENSG00000189058	ENSG00000052723
ENSG00000143036	ENSG00000198917
ENSG00000236155	ENSG00000105085
ENSG00000197296	ENSG00000145982
ENSG00000117758	ENSG00000225022
ENSG00000034971	ENSG00000167193
ENSG00000234902	ENSG00000065457
ENSG00000168952	ENSG00000240370
ENSG00000157150	ENSG00000244041
ENSG00000144130	ENSG00000113318
ENSG00000237560	ENSG00000189159
ENSG00000169083	ENSG00000086827
ENSG00000119760	ENSG00000135211
ENSG00000103043	ENSG00000147862
ENSG00000157500	ENSG00000176915
ENSG00000094963	ENSG00000112941
ENSG00000174371	ENSG00000136874
ENSG00000091651	ENSG00000266640
ENSG00000106351	ENSG00000135637
ENSG00000119514	ENSG00000174977
ENSG00000168505	ENSG00000166133
ENSG00000091164	ENSG00000126062
ENSG00000114503	ENSG00000115053
ENSG00000197261	ENSG00000101236
ENSG00000137727	ENSG00000142065
ENSG00000163412	ENSG00000241061
ENSG00000182983	ENSG00000164615
ENSG00000131080	ENSG00000106246
ENSG00000198881	ENSG00000170291
ENSG00000105329	ENSG00000164096
ENSG00000174748	ENSG00000081913
ENSG00000196739	ENSG00000140987
ENSG00000123739	ENSG00000263001
ENSG00000186815	ENSG00000247708
ENSG00000069702	ENSG00000148153
ENSG00000088727	ENSG00000148343
ENSG00000134716	ENSG00000186446
ENSG00000146839	ENSG00000126088
ENSG00000170153	ENSG00000176619
ENSG00000251615	ENSG00000183726
ENSG00000277342	ENSG00000112079
ENSG00000170364	ENSG00000256591
ENSG00000073111	ENSG00000137275
ENSG00000154102	ENSG00000132635
ENSG00000280362	ENSG00000157379
ENSG00000230524	ENSG00000204469
ENSG00000245522	ENSG00000006530
ENSG00000265778	ENSG00000114850
ENSG00000160216	ENSG00000172273
ENSG00000124253	ENSG00000145337
ENSG00000160949	ENSG00000148835
ENSG00000185046	ENSG00000228350
ENSG00000081818	ENSG00000205571
ENSG00000167220	ENSG00000146414
ENSG00000166819	ENSG00000102078
ENSG00000120925	ENSG00000099364
ENSG00000144057	ENSG00000176393
ENSG00000175063	ENSG00000188566
ENSG00000175161	ENSG00000094880
ENSG00000168487	ENSG00000159479
ENSG00000186204	ENSG00000074319
ENSG00000053747	ENSG00000172936
ENSG00000157227	ENSG00000161547
ENSG00000005981	ENSG00000122545
ENSG00000182612	ENSG00000186298
ENSG00000154175	ENSG00000185163
ENSG00000133112	ENSG00000149932
ENSG00000069966	ENSG00000037042
ENSG00000235097	ENSG00000224892
ENSG00000120805	ENSG00000143437
ENSG00000127423	ENSG00000254016
ENSG00000141655	ENSG00000175707
ENSG00000116691	ENSG00000172086
ENSG00000139800	ENSG00000197724
ENSG00000154920	ENSG00000040531
ENSG00000131351	ENSG00000165209
ENSG00000166123	ENSG00000143633
ENSG00000089220	ENSG00000140612
ENSG00000249743	ENSG00000100226
ENSG00000103855	ENSG00000135956
ENSG00000077152	ENSG00000089234
ENSG00000147889	ENSG00000164338
ENSG00000128849	ENSG00000251503
ENSG00000198099	ENSG00000188986
ENSG00000126453	ENSG00000108528
ENSG00000043039	ENSG00000175390
ENSG00000105219	ENSG00000186350
ENSG00000185303	ENSG00000130772
ENSG00000180806	ENSG00000151694
ENSG00000159202	ENSG00000115282
ENSG00000197429	ENSG00000153015
ENSG00000125851	ENSG00000140543
ENSG00000197446	ENSG00000166166
ENSG00000203952	ENSG00000017797
ENSG00000085871	ENSG00000172530
ENSG00000104375	ENSG00000156860
ENSG00000159322	ENSG00000115289
ENSG00000080166	ENSG00000196655
ENSG00000204624	ENSG00000157954
ENSG00000008441	ENSG00000153046
ENSG00000261327	ENSG00000125835
ENSG00000051180	ENSG00000132963
ENSG00000196878	ENSG00000271040
ENSG00000003147	ENSG00000102572
ENSG00000257042	ENSG00000235453
ENSG00000197903	ENSG00000081377
ENSG00000154556	ENSG00000156973
ENSG00000164758	ENSG00000129197
ENSG00000204044	ENSG00000145882
ENSG00000151276	ENSG00000100321
ENSG00000260757	ENSG00000170043
ENSG00000164120	ENSG00000142230
ENSG00000263508	ENSG00000109670
ENSG00000013810	ENSG00000269982
ENSG00000156049	ENSG00000156136
ENSG00000258604	ENSG00000167685
ENSG00000111665	ENSG00000204576
ENSG00000251003	ENSG00000163138
ENSG00000145687	ENSG00000126249
ENSG00000120708	ENSG00000242474
ENSG00000115365	ENSG00000196693
ENSG00000241158	ENSG00000183283
ENSG00000087586	ENSG00000204231
ENSG00000170011	ENSG00000242802
ENSG00000188959	ENSG00000078369
ENSG00000167701	ENSG00000204351
ENSG00000127586	ENSG00000130520
ENSG00000102977	ENSG00000198934
ENSG00000265158	ENSG00000196591
ENSG00000167676	ENSG00000120451
ENSG00000114270	ENSG00000237783
ENSG00000101003	ENSG00000174292
ENSG00000267454	ENSG00000175573
ENSG00000108924	ENSG00000146535
ENSG00000115145	ENSG00000176108
ENSG00000118263	ENSG00000119640
ENSG00000119147	ENSG00000136710
ENSG00000170871	ENSG00000230337
ENSG00000235897	ENSG00000165671
ENSG00000235884	ENSG00000273450
ENSG00000198848	ENSG00000172809
ENSG00000148468	ENSG00000198612
ENSG00000136155	ENSG00000027697
ENSG00000272106	ENSG00000103966
ENSG00000279739	ENSG00000131368
ENSG00000253313	ENSG00000132406
ENSG00000100985	ENSG00000157020
ENSG00000203727	ENSG00000231728
ENSG00000071073	ENSG00000103091
ENSG00000166073	ENSG00000101361
ENSG00000185008	ENSG00000140988
ENSG00000146535	ENSG00000217930
ENSG00000108821	ENSG00000144580
ENSG00000113558	ENSG00000135930
ENSG00000198648	ENSG00000160299
ENSG00000101199	ENSG00000196182
ENSG00000231312	ENSG00000104131
ENSG00000164362	ENSG00000146574
ENSG00000126217	ENSG00000114315
ENSG00000211445	ENSG00000048140
ENSG00000014824	ENSG00000072849
ENSG00000167900	ENSG00000163479
ENSG00000109832	ENSG00000125912
ENSG00000171811	ENSG00000121741
ENSG00000088325	ENSG00000147457
ENSG00000172164	ENSG00000171862
ENSG00000166405	ENSG00000100281
ENSG00000111674	ENSG00000164897
ENSG00000115561	ENSG00000176422
ENSG00000107130	ENSG00000143374
ENSG00000103316	ENSG00000113593
ENSG00000141391	ENSG00000170619
ENSG00000100526	ENSG00000204209
ENSG00000173805	ENSG00000063127
ENSG00000257906	ENSG00000105618
ENSG00000262406	ENSG00000175550
ENSG00000120915	ENSG00000172336
ENSG00000005448	ENSG00000117395
ENSG00000137745	ENSG00000276571
ENSG00000185803	ENSG00000067560
ENSG00000136193	ENSG00000265806
ENSG00000183682	ENSG00000163870
ENSG00000198894	ENSG00000123064
ENSG00000281386	ENSG00000272034
ENSG00000128713	ENSG00000271092
ENSG00000105376	ENSG00000198668
ENSG00000039537	ENSG00000126581
ENSG00000111961	ENSG00000188636
ENSG00000136378	ENSG00000118894
ENSG00000266412	ENSG00000163156
ENSG00000142945	ENSG00000180855
ENSG00000280285	ENSG00000263050
ENSG00000066583	ENSG00000059378
ENSG00000168447	ENSG00000118181
ENSG00000187288	ENSG00000150768
ENSG00000111247	ENSG00000155252
ENSG00000161888	ENSG00000123352
ENSG00000064655	ENSG00000160783
ENSG00000164465	ENSG00000157216
ENSG00000112699	ENSG00000238058
ENSG00000103005	ENSG00000134297
ENSG00000136280	ENSG00000178397
ENSG00000223722	ENSG00000010165
ENSG00000151623	ENSG00000181524
ENSG00000134201	ENSG00000064666
ENSG00000136982	ENSG00000115677
ENSG00000180481	ENSG00000100749
ENSG00000131375	ENSG00000155254
ENSG00000261136	ENSG00000254635
ENSG00000179598	ENSG00000254999
ENSG00000141858	ENSG00000205534
ENSG00000092853	ENSG00000109618
ENSG00000074416	ENSG00000159131
ENSG00000165626	ENSG00000119778
ENSG00000197472	ENSG00000139405
ENSG00000043355	ENSG00000116685
ENSG00000180340	ENSG00000184640
ENSG00000133422	ENSG00000162994
ENSG00000228203	ENSG00000001617
ENSG00000237489	ENSG00000185359
ENSG00000165591	ENSG00000182973
ENSG00000009765	ENSG00000163125
ENSG00000223485	ENSG00000165732
ENSG00000224957	ENSG00000148688
ENSG00000238125	ENSG00000104613
ENSG00000198939	ENSG00000134463
ENSG00000001626	ENSG00000111229
ENSG00000144136	ENSG00000115145
ENSG00000111058	ENSG00000186174
ENSG00000213928	ENSG00000013561
ENSG00000157184	ENSG00000182208
ENSG00000189134	ENSG00000145741
ENSG00000177732	ENSG00000136628
ENSG00000188171	ENSG00000183785
ENSG00000125037	ENSG00000145354
ENSG00000131650	ENSG00000182179
ENSG00000149260	ENSG00000198791
ENSG00000128710	ENSG00000108651
ENSG00000204544	ENSG00000076984
ENSG00000117407	ENSG00000104853
ENSG00000177182	ENSG00000175727
ENSG00000145040	ENSG00000178028
ENSG00000065600	ENSG00000162385
ENSG00000213424	ENSG00000128487
ENSG00000196167	ENSG00000273271
ENSG00000165125	ENSG00000105640
ENSG00000104826	ENSG00000145041
ENSG00000187824	ENSG00000161513
ENSG00000234286	ENSG00000167693
ENSG00000140451	ENSG00000110987
ENSG00000048707	ENSG00000258366
ENSG00000122133	ENSG00000130254
ENSG00000019102	ENSG00000153914
ENSG00000258938	ENSG00000182551
ENSG00000197168	ENSG00000204256
ENSG00000261008	ENSG00000171307
ENSG00000117519	ENSG00000166037
ENSG00000165304	ENSG00000229184
ENSG00000198598	ENSG00000163481
ENSG00000228742	ENSG00000230565
ENSG00000138593	ENSG00000157540
ENSG00000179023	ENSG00000272375
ENSG00000084731	ENSG00000006015
ENSG00000225783	ENSG00000133597
ENSG00000145916	ENSG00000128185
ENSG00000112874	ENSG00000153187
ENSG00000152137	ENSG00000151532
ENSG00000180964	ENSG00000204681
ENSG00000143401	ENSG00000136279
ENSG00000108106	ENSG00000102309
ENSG00000114302	ENSG00000165672
ENSG00000243056	ENSG00000127804
ENSG00000186481	ENSG00000060656
ENSG00000149305	ENSG00000177951
ENSG00000187608	ENSG00000237214
ENSG00000155729	ENSG00000074755
ENSG00000081853	ENSG00000077150
ENSG00000277511	ENSG00000090861
ENSG00000066855	ENSG00000171863
ENSG00000180611	ENSG00000258457
ENSG00000223547	ENSG00000167702
ENSG00000185261	ENSG00000168763
ENSG00000135451	ENSG00000120733
ENSG00000176194	ENSG00000180370
ENSG00000163507	ENSG00000105607
ENSG00000154198	ENSG00000073614
ENSG00000188566	ENSG00000273355
ENSG00000196876	ENSG00000126883
ENSG00000077274	ENSG00000181284
ENSG00000076382	ENSG00000157538
ENSG00000197448	ENSG00000227252
ENSG00000143416	ENSG00000111752
ENSG00000126790	ENSG00000238072
ENSG00000126970	ENSG00000170242
ENSG00000278399	ENSG00000157077
ENSG00000088305	ENSG00000083817
ENSG00000183032	ENSG00000139613
ENSG00000151376	ENSG00000278615
ENSG00000136546	ENSG00000107130
ENSG00000232110	ENSG00000103544
ENSG00000181830	ENSG00000162613
ENSG00000246203	ENSG00000164902
ENSG00000142102	ENSG00000169682
ENSG00000147257	ENSG00000196476
ENSG00000058085	ENSG00000224870
ENSG00000166377	ENSG00000140859
ENSG00000144674	ENSG00000134910
ENSG00000225342	ENSG00000115364
ENSG00000105989	ENSG00000103415
ENSG00000018280	ENSG00000164818
ENSG00000132122	ENSG00000167967
ENSG00000115266	ENSG00000144746
ENSG00000242802	ENSG00000234678
ENSG00000029993	ENSG00000168275
ENSG00000093009	ENSG00000197024
ENSG00000115163	ENSG00000153044
ENSG00000186684	ENSG00000143761
ENSG00000101353	ENSG00000258057
ENSG00000005469	ENSG00000164032
ENSG00000095627	ENSG00000205978
ENSG00000119231	ENSG00000115816
ENSG00000143850	ENSG00000187187
ENSG00000185798	ENSG00000143303
ENSG00000138796	ENSG00000263766
ENSG00000148935	ENSG00000143933
ENSG00000134917	ENSG00000089597
ENSG00000183784	ENSG00000110955
ENSG00000019549	ENSG00000099995
ENSG00000143819	ENSG00000143321
ENSG00000168040	ENSG00000104524
ENSG00000159214	ENSG00000149357
ENSG00000077063	ENSG00000110925
ENSG00000104889	ENSG00000004897
ENSG00000137033	ENSG00000143179
ENSG00000185630	ENSG00000176390
ENSG00000272763	ENSG00000205339
ENSG00000215475	ENSG00000169908
ENSG00000198932	ENSG00000146830
ENSG00000101695	ENSG00000117597
ENSG00000068489	ENSG00000160310
ENSG00000183833	ENSG00000106628
ENSG00000164932	ENSG00000197045
ENSG00000229453	ENSG00000185049
ENSG00000196353	ENSG00000175606
ENSG00000114115	ENSG00000177576
ENSG00000186952	ENSG00000100239
ENSG00000169372	ENSG00000185651
ENSG00000167670	ENSG00000131652
ENSG00000182508	ENSG00000263063
ENSG00000175806	ENSG00000147905
ENSG00000156413	ENSG00000138180
ENSG00000276317	ENSG00000129472
ENSG00000236609	ENSG00000105865
ENSG00000057019	ENSG00000186312
ENSG00000124205	ENSG00000196466
ENSG00000157456	ENSG00000134146
ENSG00000124224	ENSG00000198912
ENSG00000188338	ENSG00000163029
ENSG00000092068	ENSG00000162852
ENSG00000114779	ENSG00000259943
ENSG00000162063	ENSG00000143493
ENSG00000115282	ENSG00000172845
ENSG00000160190	ENSG00000181090
ENSG00000197497	ENSG00000252516
ENSG00000179111	ENSG00000006740
ENSG00000158373	ENSG00000172888
ENSG00000155380	ENSG00000135336
ENSG00000149636	ENSG00000135486
ENSG00000106683	ENSG00000153107
ENSG00000171401	ENSG00000169087
ENSG00000265666	ENSG00000120963
ENSG00000196482	ENSG00000131475
ENSG00000168329	ENSG00000213036
ENSG00000188783	ENSG00000213189
ENSG00000136828	ENSG00000154743
ENSG00000236347	ENSG00000167325
ENSG00000182963	ENSG00000189046
ENSG00000196230	ENSG00000179151
ENSG00000064787	ENSG00000230896
ENSG00000239392	ENSG00000135372
ENSG00000134049	ENSG00000138772
ENSG00000135472	ENSG00000063761
ENSG00000101224	ENSG00000118640
ENSG00000167513	ENSG00000144182
ENSG00000117394	ENSG00000168517
ENSG00000121898	ENSG00000037241
ENSG00000187889	ENSG00000092931
ENSG00000187498	ENSG00000138674
ENSG00000181856	ENSG00000198218
ENSG00000095637	ENSG00000117614
ENSG00000273983	ENSG00000236810
ENSG00000180251	ENSG00000130856
ENSG00000083444	ENSG00000243746
ENSG00000089685	ENSG00000204392
ENSG00000163827	ENSG00000175213
ENSG00000141627	ENSG00000011485
ENSG00000160145	ENSG00000148110
ENSG00000148730	ENSG00000100028
ENSG00000256955	ENSG00000152455
ENSG00000272183	ENSG00000245694
ENSG00000232233	ENSG00000143545
ENSG00000271996	ENSG00000177889
ENSG00000137807	ENSG00000154832
ENSG00000138744	ENSG00000182512
ENSG00000243422	ENSG00000167005
ENSG00000259712	ENSG00000128973
ENSG00000281097	ENSG00000169925
ENSG00000111405	ENSG00000254004
ENSG00000146070	ENSG00000165359
ENSG00000226084	ENSG00000172757
ENSG00000153130	ENSG00000125871
ENSG00000221829	ENSG00000136891
ENSG00000198700	ENSG00000197111
ENSG00000130988	ENSG00000099804
ENSG00000182393	ENSG00000146826
ENSG00000154309	ENSG00000033030
ENSG00000128944	ENSG00000223923
ENSG00000256690	ENSG00000109184
ENSG00000256195	ENSG00000135617
ENSG00000161533	ENSG00000160199
ENSG00000036257	ENSG00000264885
ENSG00000127472	ENSG00000265241
ENSG00000137135	ENSG00000114388
ENSG00000123136	ENSG00000112984
ENSG00000149380	ENSG00000157593
ENSG00000096006	ENSG00000130227
ENSG00000260597	ENSG00000215041
ENSG00000235790	ENSG00000234072
ENSG00000114346	ENSG00000127957
ENSG00000156076	ENSG00000101856
ENSG00000156968	ENSG00000102893
ENSG00000198300	ENSG00000105887
ENSG00000106089	ENSG00000234684
ENSG00000114993	ENSG00000172239
ENSG00000185652	ENSG00000101574
ENSG00000231246	ENSG00000103275
ENSG00000135363	ENSG00000169689
ENSG00000065717	ENSG00000110108
ENSG00000151726	ENSG00000162063
ENSG00000169764	ENSG00000162066
ENSG00000253305	ENSG00000167657
ENSG00000261664	ENSG00000177646
ENSG00000229196	ENSG00000198816
ENSG00000135617	ENSG00000136141
ENSG00000163577	ENSG00000168310
ENSG00000140297	ENSG00000143751
ENSG00000136153	ENSG00000119285
ENSG00000185338	ENSG00000136159
ENSG00000254109	ENSG00000182518
ENSG00000074706	ENSG00000130311
ENSG00000140694	ENSG00000103342
ENSG00000154473	ENSG00000090060
ENSG00000113739	ENSG00000079134
ENSG00000163820	ENSG00000184441
ENSG00000233836	ENSG00000071626
ENSG00000213171	ENSG00000170889
ENSG00000197506	ENSG00000253476
ENSG00000055332	ENSG00000174151
ENSG00000079616	ENSG00000134882
ENSG00000266869	ENSG00000105676
ENSG00000168079	ENSG00000142949
ENSG00000164056	ENSG00000148660
ENSG00000200502	ENSG00000184047
ENSG00000249001	ENSG00000140451
ENSG00000086717	ENSG00000137168
ENSG00000185442	ENSG00000163946
ENSG00000260592	ENSG00000260669
ENSG00000113391	ENSG00000183258
ENSG00000064393	ENSG00000016864
ENSG00000182197	ENSG00000149187
ENSG00000135114	ENSG00000106789
ENSG00000275700	ENSG00000119599
ENSG00000116194	ENSG00000168528
ENSG00000175040	ENSG00000085231
ENSG00000184900	ENSG00000273483
ENSG00000146410	ENSG00000162191
ENSG00000115252	ENSG00000170855
ENSG00000260230	ENSG00000214717
ENSG00000180871	ENSG00000145029
ENSG00000165092	ENSG00000105556
ENSG00000157404	ENSG00000222383
ENSG00000086300	ENSG00000257390
ENSG00000187554	ENSG00000163832
ENSG00000105373	ENSG00000082258
ENSG00000131153	ENSG00000205476
ENSG00000136295	ENSG00000138448
ENSG00000267254	ENSG00000135972
ENSG00000196542	ENSG00000163539
ENSG00000268225	ENSG00000277072
ENSG00000181544	ENSG00000153786
ENSG00000072133	ENSG00000215126
ENSG00000131094	ENSG00000131043
ENSG00000014123	ENSG00000267261
ENSG00000165891	ENSG00000169189
ENSG00000158481	ENSG00000173744
ENSG00000109819	ENSG00000197557
ENSG00000091409	ENSG00000161013
ENSG00000059122	ENSG00000160953
ENSG00000162882	ENSG00000139324
ENSG00000236915	ENSG00000076201
ENSG00000263745	ENSG00000148840
ENSG00000180011	ENSG00000182552
ENSG00000163064	ENSG00000174446
ENSG00000171310	ENSG00000126391
ENSG00000273331	ENSG00000180198
ENSG00000214456	ENSG00000245156
ENSG00000268041	ENSG00000067836
ENSG00000120885	ENSG00000226853
ENSG00000129351	ENSG00000168994
ENSG00000100297	ENSG00000106299
ENSG00000133835	ENSG00000130332
ENSG00000277268	ENSG00000149782
ENSG00000173376	ENSG00000074855
ENSG00000165269	ENSG00000214113
ENSG00000134243	ENSG00000272556
ENSG00000108468	ENSG00000228434
ENSG00000132470	ENSG00000234284
ENSG00000160868	ENSG00000101266
ENSG00000175166	ENSG00000231327
ENSG00000261068	ENSG00000120948
ENSG00000065154	ENSG00000136942
ENSG00000062096	ENSG00000220744
ENSG00000020256	ENSG00000115128
ENSG00000138646	ENSG00000186272
ENSG00000121989	ENSG00000182093
ENSG00000141337	ENSG00000162704
ENSG00000138768	ENSG00000133606
ENSG00000229891	ENSG00000241741
ENSG00000265787	ENSG00000066136
ENSG00000120053	ENSG00000088727
ENSG00000180769	ENSG00000168397
ENSG00000263812	ENSG00000170315
ENSG00000100321	ENSG00000131165
ENSG00000140285	ENSG00000112695
ENSG00000120129	ENSG00000196961
ENSG00000167723	ENSG00000185219
ENSG00000162849	ENSG00000146109
ENSG00000163462	ENSG00000163702
ENSG00000111666	ENSG00000110104
ENSG00000168779	ENSG00000188976
ENSG00000128714	ENSG00000171148
ENSG00000112964	ENSG00000151353
ENSG00000132383	ENSG00000204580
ENSG00000156787	ENSG00000275601
ENSG00000124570	ENSG00000182810
ENSG00000242207	ENSG00000269896
ENSG00000117122	ENSG00000171169
ENSG00000179152	ENSG00000162241
ENSG00000188906	ENSG00000148399
ENSG00000186198	ENSG00000256968
ENSG00000105928	ENSG00000179115
ENSG00000172201	ENSG00000146963
ENSG00000163568	ENSG00000099901
ENSG00000132514	ENSG00000143256
ENSG00000127561	ENSG00000103356
ENSG00000178772	ENSG00000188938
ENSG00000118898	ENSG00000179044
ENSG00000198010	ENSG00000213585
ENSG00000092067	ENSG00000273045
ENSG00000186687	ENSG00000108474
ENSG00000170500	ENSG00000119446
ENSG00000085999	ENSG00000096746
ENSG00000172554	ENSG00000092108
ENSG00000167306	ENSG00000115942
ENSG00000181097	ENSG00000118496
ENSG00000136943	ENSG00000088833
ENSG00000071894	ENSG00000180879
ENSG00000066185	ENSG00000185480
ENSG00000162909	ENSG00000174839
ENSG00000141338	ENSG00000247315
ENSG00000245281	ENSG00000187105
ENSG00000118193	ENSG00000166479
ENSG00000116062	ENSG00000005436
ENSG00000169856	ENSG00000223309
ENSG00000182325	ENSG00000226352
ENSG00000160957	ENSG00000168938
ENSG00000132915	ENSG00000276180
ENSG00000204136	ENSG00000278175
ENSG00000275540	ENSG00000165417
ENSG00000233532	ENSG00000173914
ENSG00000183580	ENSG00000196642
ENSG00000170965	ENSG00000109917
ENSG00000111540	ENSG00000171806
ENSG00000162073	ENSG00000143850
ENSG00000278192	ENSG00000265491
ENSG00000153113	ENSG00000231187
ENSG00000258791	ENSG00000114744
ENSG00000141736	ENSG00000130731
ENSG00000279459	ENSG00000169016
ENSG00000158402	ENSG00000197912
ENSG00000253187	ENSG00000228107
ENSG00000088280	ENSG00000137210
ENSG00000108946	ENSG00000152684
ENSG00000163882	ENSG00000124786
ENSG00000255216	ENSG00000112081
ENSG00000126215	ENSG00000025434
ENSG00000166130	ENSG00000226200
ENSG00000117013	ENSG00000267655
ENSG00000146373	ENSG00000212123
ENSG00000160207	ENSG00000068697
ENSG00000075618	ENSG00000099381
ENSG00000107864	ENSG00000142856
ENSG00000117643	ENSG00000159147
ENSG00000084676	ENSG00000174684
ENSG00000094755	ENSG00000099814
ENSG00000136603	ENSG00000136827
ENSG00000151388	ENSG00000234616
ENSG00000134020	ENSG00000163612
ENSG00000168216	ENSG00000107789
ENSG00000268355	ENSG00000170871
ENSG00000140740	ENSG00000177954
ENSG00000160886	ENSG00000260927
ENSG00000104044	ENSG00000257950
ENSG00000146112	ENSG00000108799
ENSG00000189129	ENSG00000162585
ENSG00000183665	ENSG00000240731
ENSG00000134668	ENSG00000138092
ENSG00000168454	ENSG00000119522
ENSG00000177565	ENSG00000120254
ENSG00000248787	ENSG00000259826
ENSG00000170477	ENSG00000259520
ENSG00000115275	ENSG00000122218
ENSG00000261520	ENSG00000259522
ENSG00000168061	ENSG00000180098
ENSG00000165689	ENSG00000101493
ENSG00000134871	ENSG00000127311
ENSG00000259240	ENSG00000214300
ENSG00000130429	ENSG00000106336
ENSG00000073792	ENSG00000260461
ENSG00000125375	ENSG00000175602
ENSG00000237515	ENSG00000124356
ENSG00000251144	ENSG00000089195
ENSG00000114745	ENSG00000085415
ENSG00000090889	ENSG00000114742
ENSG00000197647	ENSG00000102796
ENSG00000130340	ENSG00000114446
ENSG00000156508	ENSG00000087053
ENSG00000142606	ENSG00000156171
ENSG00000168333	ENSG00000108774
ENSG00000105717	ENSG00000137522
ENSG00000260361	ENSG00000064995
ENSG00000148057	ENSG00000280161
ENSG00000243004	ENSG00000169519
ENSG00000173198	ENSG00000167700
ENSG00000147202	ENSG00000232901
ENSG00000167741	ENSG00000109689
ENSG00000127863	ENSG00000107263
ENSG00000168490	ENSG00000196403
ENSG00000121671	ENSG00000075945
ENSG00000177602	ENSG00000173660
ENSG00000112981	ENSG00000171453
ENSG00000120539	ENSG00000179271
ENSG00000279529	ENSG00000184752
ENSG00000214189	ENSG00000214309
ENSG00000171604	ENSG00000100109
ENSG00000161203	ENSG00000162419
ENSG00000182545	ENSG00000078487
ENSG00000128739	ENSG00000126953
ENSG00000228107	ENSG00000275464
ENSG00000165621	ENSG00000212864
ENSG00000248144	ENSG00000103852
ENSG00000116497	ENSG00000165699
ENSG00000250546	ENSG00000169221
ENSG00000273958	ENSG00000104442
ENSG00000149328	ENSG00000002822
ENSG00000261787	ENSG00000116251
ENSG00000196263	ENSG00000077549
ENSG00000198952	ENSG00000104884
ENSG00000168411	ENSG00000121289
ENSG00000083097	ENSG00000123992
ENSG00000127954	ENSG00000176896
ENSG00000211448	ENSG00000085721
ENSG00000163872	ENSG00000132376
ENSG00000187391	ENSG00000176714
ENSG00000221539	ENSG00000260083
ENSG00000126709	ENSG00000177599
ENSG00000146374	ENSG00000106608
ENSG00000128655	ENSG00000114503
ENSG00000006059	ENSG00000012983
ENSG00000262712	ENSG00000180992
ENSG00000161649	ENSG00000123737
ENSG00000162735	ENSG00000075275
ENSG00000184445	ENSG00000005483
ENSG00000198597	ENSG00000275835
ENSG00000102043	ENSG00000131591
ENSG00000128242	ENSG00000100865
ENSG00000162599	ENSG00000147316
ENSG00000169174	ENSG00000106682
ENSG00000152580	ENSG00000266967
ENSG00000267314	ENSG00000223501
ENSG00000198589	ENSG00000164898
ENSG00000070193	ENSG00000063854
ENSG00000166451	ENSG00000232775
ENSG00000105289	ENSG00000271547
ENSG00000105784	ENSG00000164251
ENSG00000124225	ENSG00000120265
ENSG00000204977	ENSG00000128789
ENSG00000164754	ENSG00000214654
ENSG00000114738	ENSG00000159140
ENSG00000050030	ENSG00000165861
ENSG00000081985	ENSG00000182173
ENSG00000178217	ENSG00000070476
ENSG00000180370	ENSG00000066427
ENSG00000173068	ENSG00000141556
ENSG00000244067	ENSG00000140022
ENSG00000173638	ENSG00000085491
ENSG00000250081	ENSG00000225791
ENSG00000267147	ENSG00000267855
ENSG00000000003	ENSG00000140264
ENSG00000251493	ENSG00000100353
ENSG00000103249	ENSG00000143207
ENSG00000165475	ENSG00000120314
ENSG00000249242	ENSG00000171206
ENSG00000179639	ENSG00000271601
ENSG00000084636	ENSG00000130733
ENSG00000196666	ENSG00000226266
ENSG00000122547	ENSG00000198900
ENSG00000229261	ENSG00000119411
ENSG00000188846	ENSG00000163686
ENSG00000006377	ENSG00000197150
ENSG00000198488	ENSG00000067221
ENSG00000145708	ENSG00000122386
ENSG00000176148	ENSG00000023892
ENSG00000128016	ENSG00000074603
ENSG00000109906	ENSG00000223797
ENSG00000197496	ENSG00000108641
ENSG00000180875	ENSG00000136450
ENSG00000188157	ENSG00000037637
ENSG00000197013	ENSG00000125454
ENSG00000254024	ENSG00000114978
ENSG00000148842	ENSG00000091640
ENSG00000108231	ENSG00000086666
ENSG00000258806	ENSG00000149480
ENSG00000010539	ENSG00000003393
ENSG00000198346	ENSG00000131508
ENSG00000224969	ENSG00000213779
ENSG00000265511	ENSG00000273343
ENSG00000248801	ENSG00000232640
ENSG00000254979	ENSG00000066379
ENSG00000141905	ENSG00000037757
ENSG00000163923	ENSG00000141642
ENSG00000197696	ENSG00000116213
ENSG00000158488	ENSG00000048544
ENSG00000156256	ENSG00000174130
ENSG00000166508	ENSG00000173207
ENSG00000234779	ENSG00000256060
ENSG00000168291	ENSG00000112855
ENSG00000113282	ENSG00000176407
ENSG00000175874	ENSG00000100360
ENSG00000170037	ENSG00000125944
ENSG00000230490	ENSG00000257621
ENSG00000186628	ENSG00000033100
ENSG00000165650	ENSG00000119383
ENSG00000163702	ENSG00000175061
ENSG00000112679	ENSG00000157014
ENSG00000255145	ENSG00000095139
ENSG00000101844	ENSG00000111358
ENSG00000261662	ENSG00000139291
ENSG00000148948	ENSG00000211766
ENSG00000236427	ENSG00000131584
ENSG00000169116	ENSG00000196652
ENSG00000129595	ENSG00000177082
ENSG00000131771	ENSG00000125734
ENSG00000246375	ENSG00000225693
ENSG00000274956	ENSG00000157045
ENSG00000253474	ENSG00000149483
ENSG00000168077	ENSG00000144224
ENSG00000255856	ENSG00000118193
ENSG00000133710	ENSG00000273783
ENSG00000105976	ENSG00000150433
ENSG00000156876	ENSG00000130755
ENSG00000062822	ENSG00000012232
ENSG00000228172	ENSG00000166311
ENSG00000275216	ENSG00000180008
ENSG00000107960	ENSG00000160785
ENSG00000168298	ENSG00000171617
ENSG00000146521	ENSG00000189241
ENSG00000152582	ENSG00000180953
ENSG00000149483	ENSG00000128710
ENSG00000162368	ENSG00000196605
ENSG00000168246	ENSG00000144504
ENSG00000100181	ENSG00000179387
ENSG00000166770	ENSG00000142208
ENSG00000246100	ENSG00000197756
ENSG00000158301	ENSG00000138399
ENSG00000178343	ENSG00000178761
ENSG00000163815	ENSG00000260276
ENSG00000172156	ENSG00000119682
ENSG00000162639	ENSG00000253313
ENSG00000104472	ENSG00000270228
ENSG00000079308	ENSG00000113811
ENSG00000276547	ENSG00000150991
ENSG00000134780	ENSG00000117595
ENSG00000255495	ENSG00000113212
ENSG00000133398	ENSG00000152253
ENSG00000101098	ENSG00000139620
ENSG00000131779	ENSG00000151466
ENSG00000250682	ENSG00000166181
ENSG00000204323	ENSG00000162869
ENSG00000120334	ENSG00000168439
ENSG00000225205	ENSG00000154305
ENSG00000012232	ENSG00000086475
ENSG00000197993	ENSG00000213619
ENSG00000168356	ENSG00000069329
ENSG00000197937	ENSG00000175063
ENSG00000103495	ENSG00000121989
ENSG00000272788	ENSG00000136877
ENSG00000267432	ENSG00000100418
ENSG00000155876	ENSG00000269364
ENSG00000122861	ENSG00000173818
ENSG00000102738	ENSG00000151445
ENSG00000278934	ENSG00000163291
ENSG00000154814	ENSG00000140265
ENSG00000253167	ENSG00000111671
ENSG00000157368	ENSG00000134444
ENSG00000177302	ENSG00000086189
ENSG00000259518	ENSG00000272807
ENSG00000261611	ENSG00000157450
ENSG00000171476	ENSG00000113649
ENSG00000260871	ENSG00000151229
ENSG00000167105	ENSG00000273447
ENSG00000225087	ENSG00000267480
ENSG00000164035	ENSG00000243477
ENSG00000081791	ENSG00000148331
ENSG00000175600	ENSG00000078596
ENSG00000140391	ENSG00000135900
ENSG00000188730	ENSG00000198000
ENSG00000117399	ENSG00000174842
ENSG00000267284	ENSG00000133112
ENSG00000113209	ENSG00000005801
ENSG00000258839	ENSG00000157637
ENSG00000112936	ENSG00000136261
ENSG00000065485	ENSG00000067208
ENSG00000197563	ENSG00000076650
ENSG00000182985	ENSG00000204116
ENSG00000278530	ENSG00000110713
ENSG00000175348	ENSG00000204315
ENSG00000105613	ENSG00000169105
ENSG00000123560	ENSG00000176953
ENSG00000072864	ENSG00000177963
ENSG00000144857	ENSG00000071082
ENSG00000180264	ENSG00000257949
ENSG00000165383	ENSG00000095906
ENSG00000168491	ENSG00000104783
ENSG00000150276	ENSG00000178802
ENSG00000122203	ENSG00000170473
ENSG00000145147	ENSG00000180902
ENSG00000118777	ENSG00000141580
ENSG00000170577	ENSG00000145912
ENSG00000164144	ENSG00000214432
ENSG00000028310	ENSG00000108679
ENSG00000187098	ENSG00000138035
ENSG00000267523	ENSG00000259792
ENSG00000272468	ENSG00000141971
ENSG00000117650	ENSG00000224281
ENSG00000245614	ENSG00000247516
ENSG00000249631	ENSG00000267786
ENSG00000101000	ENSG00000167523
ENSG00000184178	ENSG00000143294
ENSG00000114790	ENSG00000005302
ENSG00000166206	ENSG00000204850
ENSG00000188037	ENSG00000275052
ENSG00000173621	ENSG00000175348
ENSG00000170837	ENSG00000135747
ENSG00000101216	ENSG00000204427
ENSG00000225031	ENSG00000273306
ENSG00000224383	ENSG00000240050
ENSG00000171291	ENSG00000108518
ENSG00000177464	ENSG00000076685
ENSG00000197355	ENSG00000137198
ENSG00000169762	ENSG00000259877
ENSG00000249464	ENSG00000137185
ENSG00000128422	ENSG00000104450
ENSG00000187678	ENSG00000144029
ENSG00000080224	ENSG00000235036
ENSG00000263429	ENSG00000139168
ENSG00000235162	ENSG00000100804
ENSG00000170954	ENSG00000237298
ENSG00000213420	ENSG00000165121
ENSG00000253477	ENSG00000185627
ENSG00000157110	ENSG00000135503
ENSG00000198026	ENSG00000130818
ENSG00000136732	ENSG00000266445
ENSG00000136518	ENSG00000177054
ENSG00000059378	ENSG00000114857
ENSG00000275367	ENSG00000105671
ENSG00000170049	ENSG00000100220
ENSG00000277639	ENSG00000028839
ENSG00000172243	ENSG00000197771
ENSG00000069849	ENSG00000133247
ENSG00000159423	ENSG00000140320
ENSG00000179915	ENSG00000154727
ENSG00000130720	ENSG00000275529
ENSG00000234742	ENSG00000109736
ENSG00000143493	ENSG00000164117
ENSG00000168005	ENSG00000253520
ENSG00000188153	ENSG00000163933
ENSG00000254842	ENSG00000137166
ENSG00000114859	ENSG00000234175
ENSG00000127884	ENSG00000134058
ENSG00000114120	ENSG00000237276
ENSG00000151892	ENSG00000100284
ENSG00000106927	ENSG00000135870
ENSG00000100897	ENSG00000102543
ENSG00000188001	ENSG00000134077
ENSG00000260086	ENSG00000223508
ENSG00000224307	ENSG00000102871
ENSG00000276409	ENSG00000137491
ENSG00000064309	ENSG00000092036
ENSG00000267040	ENSG00000268262
ENSG00000123388	ENSG00000178974
ENSG00000184613	ENSG00000225721
ENSG00000261587	ENSG00000113282
ENSG00000175643	ENSG00000148180
ENSG00000278023	ENSG00000118965
ENSG00000164588	ENSG00000101444
ENSG00000196421	ENSG00000179152
ENSG00000075131	ENSG00000178927
ENSG00000250722	ENSG00000196810
ENSG00000087116	ENSG00000189067
ENSG00000276772	ENSG00000187416
ENSG00000184661	ENSG00000122034
ENSG00000253846	ENSG00000064490
ENSG00000244675	ENSG00000108666
ENSG00000226363	ENSG00000105647
ENSG00000162600	ENSG00000165389
ENSG00000186868	ENSG00000262246
ENSG00000113328	ENSG00000005100
ENSG00000253731	ENSG00000186416
ENSG00000104415	ENSG00000254685
ENSG00000268186	ENSG00000071655
ENSG00000067840	ENSG00000165698
ENSG00000131831	ENSG00000109920
ENSG00000235280	ENSG00000207757
ENSG00000176915	ENSG00000174173
ENSG00000108511	ENSG00000142279
ENSG00000168303	ENSG00000179262
ENSG00000169989	ENSG00000198874
ENSG00000151224	ENSG00000110060
ENSG00000166292	ENSG00000160803
ENSG00000166736	ENSG00000173473
ENSG00000213468	ENSG00000138617
ENSG00000004399	ENSG00000137947
ENSG00000260401	ENSG00000185883
ENSG00000156802	ENSG00000133265
ENSG00000175352	ENSG00000272909
ENSG00000189052	ENSG00000110880
ENSG00000233429	ENSG00000179833
ENSG00000172260	ENSG00000074800
ENSG00000183018	ENSG00000133318
ENSG00000262503	ENSG00000158042
ENSG00000248693	ENSG00000102172
ENSG00000273272	ENSG00000136560
ENSG00000259985	ENSG00000173545
ENSG00000267868	ENSG00000152518
ENSG00000228630	ENSG00000171992
ENSG00000272502	ENSG00000278995
ENSG00000272620	ENSG00000162458
ENSG00000278408	ENSG00000203436
ENSG00000230939	ENSG00000182054
ENSG00000141642	ENSG00000213988
ENSG00000131849	ENSG00000129173
ENSG00000174226	ENSG00000132953
ENSG00000147324	ENSG00000066279
ENSG00000263961	ENSG00000269696
ENSG00000069712	ENSG00000130958
ENSG00000144619	ENSG00000200356
ENSG00000203740	ENSG00000166913
ENSG00000166275	ENSG00000163867
ENSG00000174428	ENSG00000213236
ENSG00000215105	ENSG00000155287
ENSG00000135622	ENSG00000130748
ENSG00000161996	ENSG00000151693
ENSG00000127184	ENSG00000065665
ENSG00000110955	ENSG00000172840
ENSG00000182836	ENSG00000133561
ENSG00000259804	ENSG00000072864
ENSG00000136699	ENSG00000014123
ENSG00000158079	ENSG00000184056
ENSG00000154265	ENSG00000123154
ENSG00000141696	ENSG00000108784
ENSG00000100558	ENSG00000152749
ENSG00000165084	ENSG00000280303
ENSG00000161692	ENSG00000255145
ENSG00000138615	ENSG00000126457
ENSG00000104147	ENSG00000085063
ENSG00000269982	ENSG00000267508
ENSG00000230479	ENSG00000225177
ENSG00000165568	ENSG00000152348
ENSG00000145335	ENSG00000108826
ENSG00000183160	ENSG00000086848
ENSG00000144566	ENSG00000133612
ENSG00000114771	ENSG00000166171
ENSG00000173614	ENSG00000138162
ENSG00000007237	ENSG00000105612
ENSG00000164879	ENSG00000274549
ENSG00000257596	ENSG00000278376
ENSG00000256229	ENSG00000204564
ENSG00000259319	ENSG00000106554
ENSG00000175591	ENSG00000266783
ENSG00000248663	ENSG00000229465
ENSG00000135447	ENSG00000160223
ENSG00000109685	ENSG00000075624
ENSG00000086548	ENSG00000178631
ENSG00000133083	ENSG00000131269
ENSG00000144451	ENSG00000085832
ENSG00000128709	ENSG00000266405
ENSG00000174891	ENSG00000127415
ENSG00000171126	ENSG00000170085
ENSG00000279227	ENSG00000100350
ENSG00000163960	ENSG00000103257
ENSG00000129596	ENSG00000148730
ENSG00000170423	ENSG00000185347
ENSG00000255320	ENSG00000114999
ENSG00000130816	ENSG00000141101
ENSG00000178947	ENSG00000112335
ENSG00000111445	ENSG00000108813
ENSG00000147588	ENSG00000115317
ENSG00000139874	ENSG00000032389
ENSG00000261324	ENSG00000119396
ENSG00000268942	ENSG00000279423
ENSG00000187527	ENSG00000144711
ENSG00000008300	ENSG00000100478
ENSG00000122779	ENSG00000013563
ENSG00000177981	ENSG00000136270
ENSG00000224546	ENSG00000111364
ENSG00000160194	ENSG00000203499
ENSG00000172005	ENSG00000196263
ENSG00000111799	ENSG00000131013
ENSG00000138207	ENSG00000183765
ENSG00000086289	ENSG00000164331
ENSG00000231725	ENSG00000163577
ENSG00000156453	ENSG00000270157
ENSG00000170962	ENSG00000198925
ENSG00000085832	ENSG00000132842
ENSG00000108244	ENSG00000157796
ENSG00000171817	ENSG00000177200
ENSG00000144354	ENSG00000173726
ENSG00000204172	ENSG00000259431
ENSG00000155008	ENSG00000125447
ENSG00000173163	ENSG00000160271
ENSG00000175061	ENSG00000064313
ENSG00000134324	ENSG00000280007
ENSG00000250451	ENSG00000130881
ENSG00000243069	ENSG00000160075
ENSG00000066032	ENSG00000198478
ENSG00000099864	ENSG00000106012
ENSG00000121152	ENSG00000176472
ENSG00000066697	ENSG00000187066
ENSG00000198642	ENSG00000127054
ENSG00000205847	ENSG00000259343
ENSG00000260589	ENSG00000153560
ENSG00000100116	ENSG00000103496
ENSG00000183690	ENSG00000163531
ENSG00000117593	ENSG00000166938
ENSG00000229659	ENSG00000116704
ENSG00000162069	ENSG00000262094
ENSG00000215154	ENSG00000050405
ENSG00000176087	ENSG00000073350
ENSG00000274173	ENSG00000058262
ENSG00000269837	ENSG00000054611
ENSG00000223749	ENSG00000198677
ENSG00000114124	ENSG00000142444
ENSG00000166851	ENSG00000204152
ENSG00000166402	ENSG00000099899
ENSG00000226468	ENSG00000095951
ENSG00000122641	ENSG00000099817
ENSG00000088538	ENSG00000068912
ENSG00000259969	ENSG00000179743
ENSG00000006638	ENSG00000136930
ENSG00000153767	ENSG00000213976
ENSG00000176826	ENSG00000130935
ENSG00000271936	ENSG00000163811
ENSG00000134531	ENSG00000183665
ENSG00000225764	ENSG00000261461
ENSG00000063046	ENSG00000040487
ENSG00000169020	ENSG00000268225
ENSG00000262251	ENSG00000169100
ENSG00000272414	ENSG00000272579
ENSG00000134077	ENSG00000122783
ENSG00000223553	ENSG00000079277
ENSG00000167554	ENSG00000167555
ENSG00000166535	ENSG00000169398
ENSG00000163807	ENSG00000259065
ENSG00000212961	ENSG00000183864
ENSG00000263465	ENSG00000110536
ENSG00000218357	ENSG00000143653
ENSG00000125571	ENSG00000272142
ENSG00000162997	ENSG00000186787
ENSG00000248347	ENSG00000100105
ENSG00000118655	ENSG00000125450
ENSG00000267013	ENSG00000075702
ENSG00000119969	ENSG00000258591
ENSG00000178297	ENSG00000106803
ENSG00000134352	ENSG00000070731
ENSG00000171469	ENSG00000183826
ENSG00000136522	ENSG00000166822
ENSG00000137154	ENSG00000227542
ENSG00000189369	ENSG00000182944
ENSG00000064835	ENSG00000114302
ENSG00000237978	ENSG00000139636
ENSG00000188729	ENSG00000160209
ENSG00000163283	ENSG00000068654
ENSG00000198093	ENSG00000197223
ENSG00000017483	ENSG00000113328
ENSG00000230156	ENSG00000204619
ENSG00000102794	ENSG00000214087
ENSG00000106536	ENSG00000148925
ENSG00000089289	ENSG00000113194
ENSG00000174013	ENSG00000259932
ENSG00000112039	ENSG00000172922
ENSG00000168564	ENSG00000118197
ENSG00000171388	ENSG00000174796
ENSG00000175003	ENSG00000189057
ENSG00000144395	ENSG00000214357
ENSG00000187866	ENSG00000096872
ENSG00000229656	ENSG00000111684
ENSG00000205758	ENSG00000172890
ENSG00000130270	ENSG00000271452
ENSG00000196872	ENSG00000196814
ENSG00000167941	ENSG00000224032
ENSG00000129484	ENSG00000277977
ENSG00000166803	ENSG00000146282
ENSG00000139531	ENSG00000105325
ENSG00000235400	ENSG00000271318
ENSG00000137965	ENSG00000132793
ENSG00000245573	ENSG00000240898
ENSG00000259673	ENSG00000151743
ENSG00000276166	ENSG00000161714
ENSG00000169504	ENSG00000151690
ENSG00000162543	ENSG00000204599
ENSG00000152818	ENSG00000221838
ENSG00000109738	ENSG00000172878
ENSG00000178567	ENSG00000173153
ENSG00000156042	ENSG00000158528
ENSG00000145029	ENSG00000196233
ENSG00000245468	ENSG00000161618
ENSG00000143147	ENSG00000047849
ENSG00000189195	ENSG00000165288
ENSG00000280040	ENSG00000173334
ENSG00000174292	ENSG00000141429
ENSG00000266145	ENSG00000260625
ENSG00000173714	ENSG00000153443
ENSG00000009307	ENSG00000159720
ENSG00000035499	ENSG00000173281
ENSG00000163873	ENSG00000279522
ENSG00000117266	ENSG00000116138
ENSG00000145781	ENSG00000232386
ENSG00000260051	ENSG00000213433
ENSG00000186862	ENSG00000115350
ENSG00000203985	ENSG00000147140
ENSG00000225313	ENSG00000180479
ENSG00000144891	ENSG00000168078
ENSG00000151498	ENSG00000067225
ENSG00000151651	ENSG00000125898
ENSG00000164930	ENSG00000010318
ENSG00000234215	ENSG00000143315
ENSG00000011083	ENSG00000267314
ENSG00000122121	ENSG00000186566
ENSG00000163541	ENSG00000260114
ENSG00000179546	ENSG00000170089
ENSG00000183578	ENSG00000028310
ENSG00000097021	ENSG00000237447
ENSG00000188368	ENSG00000146587
ENSG00000253982	ENSG00000166170
ENSG00000255492	ENSG00000186468
ENSG00000109445	ENSG00000213722
ENSG00000204778	ENSG00000123552
ENSG00000141577	ENSG00000153339
ENSG00000144792	ENSG00000112282
ENSG00000105255	ENSG00000265394
ENSG00000170633	ENSG00000165512
ENSG00000139737	ENSG00000135317
ENSG00000233622	ENSG00000229037
ENSG00000254369	ENSG00000116604
ENSG00000157388	ENSG00000104413
ENSG00000078674	ENSG00000258101
ENSG00000253161	ENSG00000137203
ENSG00000173598	ENSG00000117862
ENSG00000029153	ENSG00000219487
ENSG00000261061	ENSG00000135451
ENSG00000162409	ENSG00000124006
ENSG00000048991	ENSG00000260563
ENSG00000279296	ENSG00000105619
ENSG00000175792	ENSG00000248098
ENSG00000076003	ENSG00000089876
ENSG00000182379	ENSG00000203965
ENSG00000253317	ENSG00000184481
ENSG00000188257	ENSG00000127554
ENSG00000231205	ENSG00000233426
ENSG00000179772	ENSG00000108010
ENSG00000148399	ENSG00000170390
ENSG00000245904	ENSG00000159579
ENSG00000277863	ENSG00000106462
ENSG00000260005	ENSG00000173264
ENSG00000140403	ENSG00000236773
ENSG00000103150	ENSG00000096063
ENSG00000141127	ENSG00000230251
ENSG00000005073	ENSG00000168152
ENSG00000076242	ENSG00000106692
ENSG00000150347	ENSG00000100445
ENSG00000131015	ENSG00000109103
ENSG00000133466	ENSG00000115368
ENSG00000244040	ENSG00000234106
ENSG00000196584	ENSG00000143498
ENSG00000162595	ENSG00000172053
ENSG00000121905	ENSG00000253341
ENSG00000073008	ENSG00000150593
ENSG00000138346	ENSG00000232387
ENSG00000244128	ENSG00000260285
ENSG00000196611	ENSG00000137269
ENSG00000160460	ENSG00000196700
ENSG00000096433	ENSG00000184470
ENSG00000235831	ENSG00000112659
ENSG00000090861	ENSG00000099889
ENSG00000036473	ENSG00000162430
ENSG00000241684	ENSG00000177733
ENSG00000262943	ENSG00000182580
ENSG00000218672	ENSG00000131089
ENSG00000243742	ENSG00000081386
ENSG00000184601	ENSG00000187650
ENSG00000055147	ENSG00000102898
ENSG00000125726	ENSG00000160796
ENSG00000176406	ENSG00000252965
ENSG00000130653	ENSG00000146872
ENSG00000234284	ENSG00000128989
ENSG00000129195	ENSG00000113575
ENSG00000256663	ENSG00000226261
ENSG00000165078	ENSG00000167881
ENSG00000077279	ENSG00000119042
ENSG00000211456	ENSG00000135632
ENSG00000101391	ENSG00000237753
ENSG00000166452	ENSG00000161647
ENSG00000258955	ENSG00000058729
ENSG00000259663	ENSG00000116062
ENSG00000179542	ENSG00000234093
ENSG00000204628	ENSG00000186591
ENSG00000083123	ENSG00000173928
ENSG00000179909	ENSG00000226706
ENSG00000227964	ENSG00000187824
ENSG00000149948	ENSG00000147274
ENSG00000136108	ENSG00000227854
ENSG00000163694	ENSG00000177854
ENSG00000102970	ENSG00000138286
ENSG00000142188	ENSG00000165259
ENSG00000181031	ENSG00000235501
ENSG00000128607	ENSG00000183549
ENSG00000148180	ENSG00000237036
ENSG00000198841	ENSG00000114650
ENSG00000158006	ENSG00000244691
ENSG00000124181	ENSG00000257221
ENSG00000168003	ENSG00000106588
ENSG00000279798	ENSG00000165782
ENSG00000104312	ENSG00000213939
ENSG00000184811	ENSG00000044115
ENSG00000164916	ENSG00000112237
ENSG00000134690	ENSG00000234776
ENSG00000123352	ENSG00000204308
ENSG00000118707	ENSG00000149657
ENSG00000198130	ENSG00000267077
ENSG00000171033	ENSG00000143549
ENSG00000150593	ENSG00000247626
ENSG00000180263	ENSG00000211456
ENSG00000132635	ENSG00000223947
ENSG00000143321	ENSG00000223198
ENSG00000261067	ENSG00000110721
ENSG00000145685	ENSG00000151247
ENSG00000160326	ENSG00000178741
ENSG00000225398	ENSG00000269959
ENSG00000028528	ENSG00000101391
ENSG00000113013	ENSG00000167617
ENSG00000005700	ENSG00000206898
ENSG00000015171	ENSG00000168522
ENSG00000145014	ENSG00000198586
ENSG00000161395	ENSG00000100083
ENSG00000122359	ENSG00000204659
ENSG00000270659	ENSG00000117448
ENSG00000169071	ENSG00000232112
ENSG00000111846	ENSG00000102870
ENSG00000109113	ENSG00000123545
ENSG00000224167	ENSG00000110801
ENSG00000149809	ENSG00000164896
ENSG00000174332	ENSG00000198221
ENSG00000162341	ENSG00000119673
ENSG00000221882	ENSG00000198521
ENSG00000170677	ENSG00000158301
ENSG00000155085	ENSG00000260630
ENSG00000171791	ENSG00000215795
ENSG00000225969	ENSG00000258450
ENSG00000168710	ENSG00000230299
ENSG00000185015	ENSG00000065268
ENSG00000237413	ENSG00000165568
ENSG00000185842	ENSG00000177853
ENSG00000116459	ENSG00000203727
ENSG00000172478	ENSG00000223803
ENSG00000198168	ENSG00000171792
ENSG00000257702	ENSG00000185504
ENSG00000101138	ENSG00000176720
ENSG00000136100	ENSG00000272462
ENSG00000253616	ENSG00000120327
ENSG00000133997	ENSG00000189339
ENSG00000165521	ENSG00000181026
ENSG00000163009	ENSG00000117222
ENSG00000110427	ENSG00000006715
ENSG00000261888	ENSG00000203797
ENSG00000108242	ENSG00000130177
ENSG00000280165	ENSG00000132383
ENSG00000215386	ENSG00000168002
ENSG00000251152	ENSG00000102977
ENSG00000188266	ENSG00000167306
ENSG00000257242	ENSG00000134046
ENSG00000253746	ENSG00000170515
ENSG00000164109	ENSG00000196183
ENSG00000196204	ENSG00000099203
ENSG00000163013	ENSG00000166582
ENSG00000172732	ENSG00000126945
ENSG00000014914	ENSG00000107874
ENSG00000065308	ENSG00000224861
ENSG00000135314	ENSG00000108389
ENSG00000259306	ENSG00000189050
ENSG00000138829	ENSG00000214273
ENSG00000176383	ENSG00000242612
ENSG00000116017	ENSG00000198722
ENSG00000187775	ENSG00000239804
ENSG00000111602	ENSG00000132698
ENSG00000277883	ENSG00000175449
ENSG00000115523	ENSG00000099326
ENSG00000185507	ENSG00000101413
ENSG00000183840	ENSG00000279443
ENSG00000197859	ENSG00000090273
ENSG00000133818	ENSG00000130545
ENSG00000166347	ENSG00000274376
ENSG00000145439	ENSG00000248663
ENSG00000267640	ENSG00000177058
ENSG00000104313	ENSG00000182504
ENSG00000243836	ENSG00000213782
ENSG00000070526	ENSG00000177728
ENSG00000088387	ENSG00000069712
ENSG00000164736	ENSG00000224217
ENSG00000213999	ENSG00000164258
ENSG00000169435	ENSG00000188013
ENSG00000017427	ENSG00000204438
ENSG00000272630	ENSG00000111728
ENSG00000091157	ENSG00000105568
ENSG00000170312	ENSG00000151116
ENSG00000186831	ENSG00000261118
ENSG00000111713	ENSG00000141569
ENSG00000005100	ENSG00000196678
ENSG00000116117	ENSG00000165886
ENSG00000159842	ENSG00000118985
ENSG00000186185	ENSG00000232606
ENSG00000136875	ENSG00000226666
ENSG00000215045	ENSG00000107021
ENSG00000137878	ENSG00000236565
ENSG00000077157	ENSG00000143977
ENSG00000166670	ENSG00000009954
ENSG00000239732	ENSG00000184110
ENSG00000238099	ENSG00000258153
ENSG00000231170	ENSG00000116209
ENSG00000133115	ENSG00000188690
ENSG00000166743	ENSG00000274911
ENSG00000170345	ENSG00000134717
ENSG00000156970	ENSG00000255561
ENSG00000261504	ENSG00000248866
ENSG00000034693	ENSG00000106635
ENSG00000125871	ENSG00000279641
ENSG00000088992	ENSG00000117758
ENSG00000135605	ENSG00000230188
ENSG00000149609	ENSG00000267800
ENSG00000131558	ENSG00000272702
ENSG00000180818	ENSG00000218891
ENSG00000237989	ENSG00000108591
ENSG00000272822	ENSG00000066557
ENSG00000155016	ENSG00000119487
ENSG00000131148	ENSG00000182134
ENSG00000115297	ENSG00000250462
ENSG00000221968	ENSG00000141552
ENSG00000121716	ENSG00000119335
ENSG00000198720	ENSG00000122376
ENSG00000187758	ENSG00000186111
ENSG00000198624	ENSG00000110851
ENSG00000183186	ENSG00000206527
ENSG00000110274	ENSG00000273058
ENSG00000196199	ENSG00000113384
ENSG00000235385	ENSG00000264365
ENSG00000170088	ENSG00000171552
ENSG00000120057	ENSG00000155970
ENSG00000057663	ENSG00000257851
ENSG00000236816	ENSG00000148719
ENSG00000144366	ENSG00000173757
ENSG00000188559	ENSG00000100258
ENSG00000272476	ENSG00000227345
ENSG00000089116	ENSG00000109475
ENSG00000145555	ENSG00000157778
ENSG00000152154	ENSG00000179832
ENSG00000071205	ENSG00000227799
ENSG00000234695	ENSG00000166484
ENSG00000139190	ENSG00000157181
ENSG00000102172	ENSG00000135404
ENSG00000132837	ENSG00000160948
ENSG00000163273	ENSG00000075089
ENSG00000174840	ENSG00000270231
ENSG00000261072	ENSG00000138385
ENSG00000240498	ENSG00000165246
ENSG00000144642	ENSG00000265981
ENSG00000279196	ENSG00000197157
ENSG00000074319	ENSG00000281883
ENSG00000276043	ENSG00000255197
ENSG00000189143	ENSG00000129484
ENSG00000169193	ENSG00000167280
ENSG00000218358	ENSG00000261455
ENSG00000138111	ENSG00000072609
ENSG00000173930	ENSG00000137822
ENSG00000268555	ENSG00000171953
ENSG00000101945	ENSG00000246575
ENSG00000133216	ENSG00000113300
ENSG00000188596	ENSG00000187474
ENSG00000116698	ENSG00000188677
ENSG00000261732	ENSG00000272416
ENSG00000144649	ENSG00000173272
ENSG00000114388	ENSG00000253251
ENSG00000100479	ENSG00000140386
ENSG00000182628	ENSG00000197296
ENSG00000198491	ENSG00000171570
ENSG00000100410	ENSG00000228638
ENSG00000136158	ENSG00000240211
ENSG00000127083	ENSG00000185305
ENSG00000254560	ENSG00000198053
ENSG00000070019	ENSG00000239306
ENSG00000159733	ENSG00000144524
ENSG00000231715	ENSG00000185104
ENSG00000136643	ENSG00000213962
ENSG00000273186	ENSG00000115827
ENSG00000249797	ENSG00000185596
ENSG00000278875	ENSG00000159363
ENSG00000184357	ENSG00000233503
ENSG00000135549	ENSG00000196459
ENSG00000126067	ENSG00000187079
ENSG00000152952	ENSG00000115525
ENSG00000166387	ENSG00000186056
ENSG00000183154	ENSG00000171861
ENSG00000213397	ENSG00000277371
ENSG00000140538	ENSG00000168944
ENSG00000078043	ENSG00000239697
ENSG00000082014	ENSG00000188315
ENSG00000160213	ENSG00000157227
ENSG00000075239	ENSG00000134255
ENSG00000225302	ENSG00000150316
ENSG00000271788	ENSG00000178952
ENSG00000124406	ENSG00000134825
ENSG00000132792	ENSG00000107404
ENSG00000110911	ENSG00000251819
ENSG00000125652	ENSG00000236552
ENSG00000049192	ENSG00000229002
ENSG00000111077	ENSG00000251602
ENSG00000104738	ENSG00000147124
ENSG00000109089	ENSG00000086102
ENSG00000111404	ENSG00000197694
ENSG00000173926	ENSG00000256861
ENSG00000157152	ENSG00000276728
ENSG00000260103	ENSG00000146828
ENSG00000236651	ENSG00000177169
ENSG00000270195	ENSG00000084731
ENSG00000166960	ENSG00000178917
ENSG00000247121	ENSG00000113369
ENSG00000226706	ENSG00000106785
ENSG00000196104	ENSG00000103528
ENSG00000112175	ENSG00000105327
ENSG00000106258	ENSG00000265743
ENSG00000124212	ENSG00000258957
ENSG00000128340	ENSG00000144848
ENSG00000008196	ENSG00000188706
ENSG00000137959	ENSG00000222726
ENSG00000108960	ENSG00000258655
ENSG00000258484	ENSG00000273189
ENSG00000178537	ENSG00000134851
ENSG00000123570	ENSG00000107897
ENSG00000228638	ENSG00000070444
ENSG00000169738	ENSG00000089053
ENSG00000172375	ENSG00000268364
ENSG00000227718	ENSG00000185220
ENSG00000048740	ENSG00000182923
ENSG00000161202	ENSG00000163444
ENSG00000189362	ENSG00000196812
ENSG00000130813	ENSG00000236533
ENSG00000253582	ENSG00000228089
ENSG00000110148	ENSG00000186625
ENSG00000125780	ENSG00000180626
ENSG00000156384	ENSG00000083223
ENSG00000186976	ENSG00000132669
ENSG00000269067	ENSG00000143801
ENSG00000076258	ENSG00000260793
ENSG00000233085	ENSG00000245958
ENSG00000213073	ENSG00000260257
ENSG00000126787	ENSG00000164054
ENSG00000122644	ENSG00000254636
ENSG00000234456	ENSG00000226245
ENSG00000171766	ENSG00000260899
ENSG00000184349	ENSG00000173163
ENSG00000213088	ENSG00000276814
ENSG00000108759	ENSG00000196458
ENSG00000128833	ENSG00000197050
ENSG00000006128	ENSG00000146950
ENSG00000240747	ENSG00000135392
ENSG00000189149	ENSG00000203883
ENSG00000177663	ENSG00000203879
ENSG00000151746	ENSG00000159459
ENSG00000140525	ENSG00000163684
ENSG00000164904	ENSG00000157985
ENSG00000224152	ENSG00000165406
ENSG00000106009	ENSG00000165300
ENSG00000089280	ENSG00000214293
ENSG00000179673	ENSG00000130021
ENSG00000125124	ENSG00000077348
ENSG00000109670	ENSG00000164904
ENSG00000230825	ENSG00000143398
ENSG00000146147	ENSG00000168564
ENSG00000143061	ENSG00000150961
ENSG00000164219	ENSG00000162600
ENSG00000151715	ENSG00000112977
ENSG00000131069	ENSG00000198818
ENSG00000071539	ENSG00000270580
ENSG00000179284	ENSG00000105197
ENSG00000022840	ENSG00000271793
ENSG00000237115	ENSG00000113456
ENSG00000021355	ENSG00000170234
ENSG00000176170	ENSG00000227946
ENSG00000021826	ENSG00000145348
ENSG00000225742	ENSG00000116586
ENSG00000117595	ENSG00000125356
ENSG00000133706	ENSG00000143222
ENSG00000177169	ENSG00000121988
ENSG00000134532	ENSG00000197548
ENSG00000275437	ENSG00000213347
ENSG00000265579	ENSG00000137343
ENSG00000205084	ENSG00000271581
ENSG00000263335	ENSG00000261457
ENSG00000113851	ENSG00000119688
ENSG00000240990	ENSG00000064652
ENSG00000124795	ENSG00000145391
ENSG00000203867	ENSG00000233871
ENSG00000171084	ENSG00000153574
ENSG00000165072	ENSG00000119725
ENSG00000242193	ENSG00000236297
ENSG00000131944	ENSG00000205664
ENSG00000125534	ENSG00000248734
ENSG00000271763	ENSG00000160285
ENSG00000077454	ENSG00000114395
ENSG00000121864	ENSG00000139180
ENSG00000276855	ENSG00000248794
ENSG00000126218	ENSG00000127774
ENSG00000149564	ENSG00000143624
ENSG00000240654	ENSG00000079616
ENSG00000225606	ENSG00000231259
ENSG00000027869	ENSG00000251136
ENSG00000164096	ENSG00000166888
ENSG00000188112	ENSG00000173141
ENSG00000106823	ENSG00000092098
ENSG00000100095	ENSG00000168066
ENSG00000128609	ENSG00000119537
ENSG00000143196	ENSG00000243479
ENSG00000228509	ENSG00000175287
ENSG00000180525	ENSG00000184675
ENSG00000259768	ENSG00000187049
ENSG00000164744	ENSG00000167701
ENSG00000124575	ENSG00000206669
ENSG00000178690	ENSG00000159023
ENSG00000140795	ENSG00000148291
ENSG00000197766	ENSG00000206964
ENSG00000109270	ENSG00000161904
ENSG00000204209	ENSG00000143319
ENSG00000175467	ENSG00000233487
ENSG00000088298	ENSG00000102753
ENSG00000255408	ENSG00000162851
ENSG00000160746	ENSG00000134222
ENSG00000105011	ENSG00000224078
ENSG00000178997	ENSG00000272885
ENSG00000213144	ENSG00000100949
ENSG00000182359	ENSG00000166548
ENSG00000197905	ENSG00000206573
ENSG00000263648	ENSG00000147421
ENSG00000135373	ENSG00000139531
ENSG00000105894	ENSG00000063978
ENSG00000159259	ENSG00000150764
ENSG00000166348	ENSG00000084112
ENSG00000188064	ENSG00000261371
ENSG00000233071	ENSG00000160049
ENSG00000154240	ENSG00000135766
ENSG00000158055	ENSG00000105771
ENSG00000117385	ENSG00000204311
ENSG00000234602	ENSG00000101849
ENSG00000251177	ENSG00000100225
ENSG00000187642	ENSG00000180822
ENSG00000261118	ENSG00000160959
ENSG00000129988	ENSG00000053371
ENSG00000185869	ENSG00000237357
ENSG00000006756	ENSG00000136869
ENSG00000216359	ENSG00000106780
ENSG00000100605	ENSG00000119013
ENSG00000117640	ENSG00000163013
ENSG00000274849	ENSG00000170954
ENSG00000169676	ENSG00000206560
ENSG00000230988	ENSG00000155096
ENSG00000269001	ENSG00000237424
ENSG00000123374	ENSG00000104872
ENSG00000105173	ENSG00000185414
ENSG00000258819	ENSG00000047346
ENSG00000206559	ENSG00000139289
ENSG00000172172	ENSG00000013375
ENSG00000101194	ENSG00000235586
ENSG00000176953	ENSG00000116350
ENSG00000206723	ENSG00000198689
ENSG00000233593	ENSG00000257941
ENSG00000164404	ENSG00000250362
ENSG00000240409	ENSG00000070367
ENSG00000006468	ENSG00000264823
ENSG00000106636	ENSG00000112308
ENSG00000164707	ENSG00000280088
ENSG00000188816	ENSG00000125901
ENSG00000183273	ENSG00000143553
ENSG00000143333	ENSG00000125485
ENSG00000272746	ENSG00000207186
ENSG00000151729	ENSG00000117602
ENSG00000130635	ENSG00000138018
ENSG00000160233	ENSG00000112078
ENSG00000205978	ENSG00000118507
ENSG00000095585	ENSG00000128654
ENSG00000103534	ENSG00000197081
ENSG00000049323	ENSG00000140474
ENSG00000053438	ENSG00000260091
ENSG00000150630	ENSG00000236814
ENSG00000157103	ENSG00000119953
ENSG00000172817	ENSG00000218739
ENSG00000123500	ENSG00000137776
ENSG00000107165	ENSG00000178966
ENSG00000226659	ENSG00000142910
ENSG00000161798	ENSG00000265487
ENSG00000230006	ENSG00000122390
ENSG00000228452	ENSG00000257923
ENSG00000144655	ENSG00000241839
ENSG00000251381	ENSG00000148400
ENSG00000171016	ENSG00000257038
ENSG00000226445	ENSG00000253368
ENSG00000260691	ENSG00000229739
ENSG00000258384	ENSG00000152558
ENSG00000162951	ENSG00000163812
ENSG00000174136	ENSG00000166313
ENSG00000258815	ENSG00000240230
ENSG00000150459	ENSG00000021574
ENSG00000249992	ENSG00000198756
ENSG00000151665	ENSG00000157895
ENSG00000107796	ENSG00000129911
ENSG00000129347	ENSG00000106665
ENSG00000199347	ENSG00000146263
ENSG00000155957	ENSG00000120709
ENSG00000091128	ENSG00000233873
ENSG00000001561	ENSG00000203872
ENSG00000138639	ENSG00000240184
ENSG00000177738	ENSG00000101224
ENSG00000228439	ENSG00000165801
ENSG00000251000	ENSG00000207635
ENSG00000207944	ENSG00000167840
ENSG00000213222	ENSG00000144642
ENSG00000222047	ENSG00000170653
ENSG00000198522	ENSG00000186141
ENSG00000115540	ENSG00000224660
ENSG00000182511	ENSG00000100347
ENSG00000172482	ENSG00000164164
ENSG00000279419	ENSG00000201725
ENSG00000124602	ENSG00000103067
ENSG00000203875	ENSG00000108861
ENSG00000260572	ENSG00000104626
ENSG00000124313	ENSG00000115257
ENSG00000212901	ENSG00000267360
ENSG00000146021	ENSG00000274627
ENSG00000262903	ENSG00000129474
ENSG00000162065	ENSG00000133246
ENSG00000108018	ENSG00000226479
ENSG00000279207	ENSG00000278662
ENSG00000278107	ENSG00000232054
ENSG00000070718	ENSG00000175354
ENSG00000165802	ENSG00000059691
ENSG00000237649	ENSG00000270647
ENSG00000122952	ENSG00000226067
ENSG00000117262	ENSG00000138443
ENSG00000215493	ENSG00000204387
ENSG00000159212	ENSG00000142920
ENSG00000189423	ENSG00000159069
ENSG00000261338	ENSG00000168036
ENSG00000205116	ENSG00000148225
ENSG00000171819	ENSG00000267323
ENSG00000125846	ENSG00000165916
ENSG00000279692	ENSG00000278126
ENSG00000186310	ENSG00000165527
ENSG00000139211	ENSG00000269425
ENSG00000237975	ENSG00000272764
ENSG00000164530	ENSG00000264350
ENSG00000113742	ENSG00000140464
ENSG00000205362	ENSG00000094914
ENSG00000073910	ENSG00000109066
ENSG00000169567	ENSG00000270165
ENSG00000258053	ENSG00000055211
ENSG00000239620	ENSG00000019549
ENSG00000111727	ENSG00000100852
ENSG00000104998	ENSG00000100201
ENSG00000145681	ENSG00000156017
ENSG00000134901	ENSG00000177106
ENSG00000154723	ENSG00000102981
ENSG00000227777	ENSG00000101752
ENSG00000265519	ENSG00000076321
ENSG00000165949	ENSG00000159086
ENSG00000197124	ENSG00000091317
ENSG00000074047	ENSG00000239256
ENSG00000121440	ENSG00000232811
ENSG00000171067	ENSG00000149231
ENSG00000137714	ENSG00000233822
ENSG00000253485	ENSG00000086200
ENSG00000178162	ENSG00000213385
ENSG00000147119	ENSG00000269524
ENSG00000109572	ENSG00000102103
ENSG00000017260	ENSG00000143590
ENSG00000183977	ENSG00000197102
ENSG00000234115	ENSG00000234432
ENSG00000142552	ENSG00000235489
ENSG00000100577	ENSG00000092094
ENSG00000164304	ENSG00000173825
ENSG00000174450	ENSG00000198131
ENSG00000167460	ENSG00000250159
ENSG00000105298	ENSG00000187514
ENSG00000237973	ENSG00000214391
ENSG00000275718	ENSG00000011451
ENSG00000189316	ENSG00000162819
ENSG00000213080	ENSG00000213559
ENSG00000152766	ENSG00000150787
ENSG00000128245	ENSG00000124444
ENSG00000142731	ENSG00000246526
ENSG00000226419	ENSG00000249249
ENSG00000265415	ENSG00000170222
ENSG00000164970	ENSG00000117408
ENSG00000165813	ENSG00000213876
ENSG00000109805	ENSG00000237441
ENSG00000245937	ENSG00000254473
ENSG00000106123	ENSG00000143621
ENSG00000198336	ENSG00000198298
ENSG00000163950	ENSG00000132275
ENSG00000232079	ENSG00000185291
ENSG00000183576	ENSG00000271941
ENSG00000243955	ENSG00000198920
ENSG00000179031	ENSG00000237821
ENSG00000169594	ENSG00000279393
ENSG00000188761	ENSG00000143878
ENSG00000134369	ENSG00000174574
ENSG00000132780	ENSG00000143190
ENSG00000146263	ENSG00000204406
ENSG00000185561	ENSG00000110442
ENSG00000264885	ENSG00000273841
ENSG00000223382	ENSG00000232638
ENSG00000277075	ENSG00000275055
ENSG00000187838	ENSG00000084234
ENSG00000163755	ENSG00000128563
ENSG00000277494	ENSG00000239374
ENSG00000272677	ENSG00000242609
ENSG00000175727	ENSG00000169750
ENSG00000108830	ENSG00000267796
ENSG00000233850	ENSG00000206989
[truncated: 55,036 more rows]

## Sheet: TCGA-THCA
Random Forests	Extreme Pseudo Sampling
ENSG00000225968	ENSG00000274025
ENSG00000226363	ENSG00000226270
ENSG00000233542	ENSG00000271003
ENSG00000004399	ENSG00000230846
ENSG00000244405	ENSG00000242393
ENSG00000174567	ENSG00000230347
ENSG00000267750	ENSG00000278551
ENSG00000112559	ENSG00000172283
ENSG00000255277	ENSG00000225326
ENSG00000151365	ENSG00000221065
ENSG00000176532	ENSG00000226369
ENSG00000275591	ENSG00000251796
ENSG00000147588	ENSG00000223641
ENSG00000130720	ENSG00000215269
ENSG00000188785	ENSG00000228240
ENSG00000205221	ENSG00000252029
ENSG00000137460	ENSG00000250088
ENSG00000119655	ENSG00000278242
ENSG00000082014	ENSG00000212216
ENSG00000166922	ENSG00000224210
ENSG00000163898	ENSG00000230045
ENSG00000134817	ENSG00000252513
ENSG00000070193	ENSG00000228257
ENSG00000136999	ENSG00000277777
ENSG00000183248	ENSG00000227635
ENSG00000254481	ENSG00000231141
ENSG00000117308	ENSG00000234131
ENSG00000106991	ENSG00000254700
ENSG00000187513	ENSG00000183706
ENSG00000135205	ENSG00000233136
ENSG00000261253	ENSG00000229709
ENSG00000163888	ENSG00000271449
ENSG00000274928	ENSG00000280961
ENSG00000113946	ENSG00000234399
ENSG00000105650	ENSG00000261391
ENSG00000174938	ENSG00000204918
ENSG00000162873	ENSG00000277698
ENSG00000124140	ENSG00000200790
ENSG00000184489	ENSG00000275391
ENSG00000086205	ENSG00000249104
ENSG00000109089	ENSG00000268922
ENSG00000154175	ENSG00000202257
ENSG00000135636	ENSG00000228571
ENSG00000256268	ENSG00000233132
ENSG00000185633	ENSG00000224657
ENSG00000262772	ENSG00000273613
ENSG00000231246	ENSG00000227915
ENSG00000113361	ENSG00000231026
ENSG00000267279	ENSG00000270535
ENSG00000232310	ENSG00000252535
ENSG00000001617	ENSG00000252426
ENSG00000145864	ENSG00000278485
ENSG00000188133	ENSG00000252724
ENSG00000167100	ENSG00000252173
ENSG00000107281	ENSG00000233336
ENSG00000138185	ENSG00000212612
ENSG00000234546	ENSG00000231540
ENSG00000147231	ENSG00000250745
ENSG00000196666	ENSG00000277637
ENSG00000244694	ENSG00000252323
ENSG00000179403	ENSG00000212441
ENSG00000170439	ENSG00000275992
ENSG00000278023	ENSG00000278221
ENSG00000104808	ENSG00000199870
ENSG00000174307	ENSG00000160349
ENSG00000138622	ENSG00000250913
ENSG00000250748	ENSG00000221649
ENSG00000172667	ENSG00000274532
ENSG00000124225	ENSG00000248792
ENSG00000087088	ENSG00000232695
ENSG00000164761	ENSG00000252515
ENSG00000143171	ENSG00000231716
ENSG00000105223	ENSG00000237467
ENSG00000267712	ENSG00000214285
ENSG00000130595	ENSG00000223966
ENSG00000179855	ENSG00000183336
ENSG00000134830	ENSG00000276829
ENSG00000206129	ENSG00000223406
ENSG00000173838	ENSG00000271346
ENSG00000184916	ENSG00000230819
ENSG00000151948	ENSG00000277841
ENSG00000278962	ENSG00000232399
ENSG00000176435	ENSG00000276006
ENSG00000173894	ENSG00000205649
ENSG00000149948	ENSG00000228850
ENSG00000071967	ENSG00000255472
ENSG00000026652	ENSG00000278944
ENSG00000250510	ENSG00000231375
ENSG00000196781	ENSG00000225876
ENSG00000158825	ENSG00000225491
ENSG00000124772	ENSG00000275928
ENSG00000223914	ENSG00000181752
ENSG00000133121	ENSG00000280337
ENSG00000104723	ENSG00000230014
ENSG00000187730	ENSG00000183795
ENSG00000105290	ENSG00000255360
ENSG00000183379	ENSG00000212516
ENSG00000182379	ENSG00000276311
ENSG00000163431	ENSG00000233050
ENSG00000079459	ENSG00000232064
ENSG00000234129	ENSG00000278085
ENSG00000160191	ENSG00000234081
ENSG00000134569	ENSG00000240247
ENSG00000163235	ENSG00000229286
ENSG00000138356	ENSG00000277422
ENSG00000105327	ENSG00000260827
ENSG00000100490	ENSG00000216649
ENSG00000125505	ENSG00000179751
ENSG00000106992	ENSG00000234124
ENSG00000099953	ENSG00000260575
ENSG00000163817	ENSG00000230814
ENSG00000205403	ENSG00000254655
ENSG00000250343	ENSG00000261509
ENSG00000184163	ENSG00000201789
ENSG00000218261	ENSG00000225256
ENSG00000061337	ENSG00000206804
ENSG00000145247	ENSG00000260974
ENSG00000100784	ENSG00000118245
ENSG00000131669	ENSG00000276928
ENSG00000185090	ENSG00000135222
ENSG00000253837	ENSG00000260414
ENSG00000198205	ENSG00000271317
ENSG00000234043	ENSG00000274663
ENSG00000187556	ENSG00000232614
ENSG00000139880	ENSG00000131548
ENSG00000101938	ENSG00000259053
ENSG00000168079	ENSG00000232029
ENSG00000142611	ENSG00000168925
ENSG00000280693	ENSG00000230073
ENSG00000173535	ENSG00000199666
ENSG00000110811	ENSG00000265776
ENSG00000259673	ENSG00000126550
ENSG00000141858	ENSG00000179142
ENSG00000162426	ENSG00000251618
ENSG00000182963	ENSG00000229250
ENSG00000142686	ENSG00000232914
ENSG00000183615	ENSG00000274484
ENSG00000272384	ENSG00000232845
ENSG00000213672	ENSG00000224866
ENSG00000136895	ENSG00000268714
ENSG00000258820	ENSG00000273966
ENSG00000125931	ENSG00000236175
ENSG00000143324	ENSG00000224917
ENSG00000150967	ENSG00000249321
ENSG00000169946	ENSG00000276149
ENSG00000131018	ENSG00000137392
ENSG00000154655	ENSG00000276039
ENSG00000064270	ENSG00000204595
ENSG00000151952	ENSG00000200601
ENSG00000076555	ENSG00000273927
ENSG00000071243	ENSG00000136488
ENSG00000134532	ENSG00000278807
ENSG00000144583	ENSG00000169811
ENSG00000047365	ENSG00000231423
ENSG00000107731	ENSG00000236371
ENSG00000159166	ENSG00000237527
ENSG00000176912	ENSG00000136819
ENSG00000187017	ENSG00000168928
ENSG00000164764	ENSG00000273897
ENSG00000141985	ENSG00000138375
ENSG00000162981	ENSG00000252625
ENSG00000105655	ENSG00000270451
ENSG00000011028	ENSG00000162227
ENSG00000175318	ENSG00000237671
ENSG00000163145	ENSG00000120948
ENSG00000215218	ENSG00000199968
ENSG00000131015	ENSG00000108849
ENSG00000106789	ENSG00000142789
ENSG00000162783	ENSG00000167531
ENSG00000109832	ENSG00000165119
ENSG00000144821	ENSG00000258799
ENSG00000153246	ENSG00000226873
ENSG00000179818	ENSG00000248162
ENSG00000165959	ENSG00000166693
ENSG00000163071	ENSG00000214581
ENSG00000134574	ENSG00000167193
ENSG00000225945	ENSG00000227140
ENSG00000135974	ENSG00000089280
ENSG00000198626	ENSG00000115317
ENSG00000145681	ENSG00000187021
ENSG00000099284	ENSG00000116198
ENSG00000109846	ENSG00000078369
ENSG00000169258	ENSG00000070444
ENSG00000074706	ENSG00000187766
ENSG00000155792	ENSG00000276941
ENSG00000009694	ENSG00000166189
ENSG00000175104	ENSG00000250844
ENSG00000247746	ENSG00000175535
ENSG00000160180	ENSG00000164615
ENSG00000196639	ENSG00000058600
ENSG00000162545	ENSG00000162419
ENSG00000196236	ENSG00000232585
ENSG00000123124	ENSG00000119953
ENSG00000235978	ENSG00000175283
ENSG00000108423	ENSG00000234069
ENSG00000234736	ENSG00000232475
ENSG00000136205	ENSG00000124356
ENSG00000117984	ENSG00000086232
ENSG00000012660	ENSG00000188986
ENSG00000260943	ENSG00000108953
ENSG00000173898	ENSG00000111361
ENSG00000137266	ENSG00000273589
ENSG00000279444	ENSG00000278265
ENSG00000158352	ENSG00000205457
ENSG00000272872	ENSG00000248789
ENSG00000214491	ENSG00000142751
ENSG00000141391	ENSG00000231766
ENSG00000132975	ENSG00000278813
ENSG00000103160	ENSG00000096746
ENSG00000158315	ENSG00000158516
ENSG00000100302	ENSG00000143761
ENSG00000156284	ENSG00000204344
ENSG00000177685	ENSG00000150316
ENSG00000189058	ENSG00000238478
ENSG00000157103	ENSG00000161920
ENSG00000160991	ENSG00000182944
ENSG00000198121	ENSG00000238551
ENSG00000226756	ENSG00000121774
ENSG00000133107	ENSG00000276546
ENSG00000185046	ENSG00000022840
ENSG00000143839	ENSG00000274652
ENSG00000069974	ENSG00000141858
ENSG00000148339	ENSG00000091704
ENSG00000112972	ENSG00000006659
ENSG00000033100	ENSG00000116288
ENSG00000147883	ENSG00000232424
ENSG00000131097	ENSG00000204231
ENSG00000179431	ENSG00000196453
ENSG00000275874	ENSG00000169564
ENSG00000150672	ENSG00000227809
ENSG00000095203	ENSG00000263918
ENSG00000135119	ENSG00000236966
ENSG00000128283	ENSG00000143862
ENSG00000183943	ENSG00000249568
ENSG00000079950	ENSG00000179562
ENSG00000257849	ENSG00000198917
ENSG00000120254	ENSG00000138668
ENSG00000006118	ENSG00000090487
ENSG00000183317	ENSG00000198083
ENSG00000196872	ENSG00000236446
ENSG00000135185	ENSG00000100395
ENSG00000178053	ENSG00000172053
ENSG00000277363	ENSG00000168066
ENSG00000182580	ENSG00000166133
ENSG00000233251	ENSG00000169688
ENSG00000171617	ENSG00000171720
ENSG00000179133	ENSG00000126945
ENSG00000226005	ENSG00000223569
ENSG00000175832	ENSG00000143971
ENSG00000133640	ENSG00000254365
ENSG00000197467	ENSG00000003509
ENSG00000166145	ENSG00000242120
ENSG00000106541	ENSG00000108963
ENSG00000267322	ENSG00000119979
ENSG00000154928	ENSG00000111786
ENSG00000273132	ENSG00000222321
ENSG00000167083	ENSG00000276522
ENSG00000118197	ENSG00000115364
ENSG00000279528	ENSG00000161547
ENSG00000265743	ENSG00000114993
ENSG00000115137	ENSG00000156508
ENSG00000226124	ENSG00000135317
ENSG00000103005	ENSG00000198925
ENSG00000106683	ENSG00000140350
ENSG00000117298	ENSG00000142507
ENSG00000171604	ENSG00000129245
ENSG00000253807	ENSG00000182149
ENSG00000227517	ENSG00000162384
ENSG00000155511	ENSG00000163938
ENSG00000033122	ENSG00000143319
ENSG00000163864	ENSG00000251616
ENSG00000149489	ENSG00000134330
ENSG00000108798	ENSG00000271005
ENSG00000197859	ENSG00000136710
ENSG00000169762	ENSG00000277533
ENSG00000154258	ENSG00000201394
ENSG00000243279	ENSG00000136827
ENSG00000198682	ENSG00000137275
ENSG00000175938	ENSG00000183726
ENSG00000143537	ENSG00000124812
ENSG00000257557	ENSG00000107929
ENSG00000038210	ENSG00000152795
ENSG00000153823	ENSG00000107829
ENSG00000135723	ENSG00000130749
ENSG00000134013	ENSG00000200587
ENSG00000147257	ENSG00000122566
ENSG00000119509	ENSG00000105705
ENSG00000055813	ENSG00000225615
ENSG00000260912	ENSG00000148331
ENSG00000256185	ENSG00000115947
ENSG00000182636	ENSG00000196655
ENSG00000256969	ENSG00000168118
ENSG00000166033	ENSG00000172273
ENSG00000183775	ENSG00000170296
ENSG00000160469	ENSG00000266211
ENSG00000171388	ENSG00000064703
ENSG00000248144	ENSG00000196642
ENSG00000126878	ENSG00000037241
ENSG00000134201	ENSG00000126545
ENSG00000113555	ENSG00000227500
ENSG00000100311	ENSG00000166169
ENSG00000161714	ENSG00000226776
ENSG00000146426	ENSG00000143093
ENSG00000159164	ENSG00000204873
ENSG00000156110	ENSG00000196422
ENSG00000162551	ENSG00000214046
ENSG00000165568	ENSG00000120705
ENSG00000158158	ENSG00000133275
ENSG00000196072	ENSG00000127837
ENSG00000279602	ENSG00000199884
ENSG00000085719	ENSG00000102309
ENSG00000267057	ENSG00000274046
ENSG00000072682	ENSG00000230124
ENSG00000128918	ENSG00000108523
ENSG00000213977	ENSG00000239304
ENSG00000101412	ENSG00000201393
ENSG00000071991	ENSG00000124380
ENSG00000116014	ENSG00000106638
ENSG00000102109	ENSG00000008130
ENSG00000138835	ENSG00000158109
ENSG00000144749	ENSG00000107874
ENSG00000159917	ENSG00000162222
ENSG00000155897	ENSG00000174238
ENSG00000128510	ENSG00000111850
ENSG00000167513	ENSG00000108518
ENSG00000133800	ENSG00000135801
ENSG00000125895	ENSG00000015676
ENSG00000275832	ENSG00000170584
ENSG00000143196	ENSG00000136813
ENSG00000108679	ENSG00000155542
ENSG00000128594	ENSG00000252133
ENSG00000164054	ENSG00000177479
ENSG00000230587	ENSG00000170445
ENSG00000263934	ENSG00000239306
ENSG00000198774	ENSG00000187742
ENSG00000132561	ENSG00000108559
ENSG00000165072	ENSG00000122557
ENSG00000168404	ENSG00000168887
ENSG00000172159	ENSG00000138107
ENSG00000113648	ENSG00000116560
ENSG00000165929	ENSG00000198912
ENSG00000160606	ENSG00000244537
ENSG00000182749	ENSG00000177733
ENSG00000120318	ENSG00000092330
ENSG00000158055	ENSG00000215540
ENSG00000100983	ENSG00000279788
ENSG00000165886	ENSG00000100271
ENSG00000171368	ENSG00000163867
ENSG00000241186	ENSG00000167721
ENSG00000159842	ENSG00000155256
ENSG00000116685	ENSG00000054118
ENSG00000152580	ENSG00000120333
ENSG00000242353	ENSG00000179632
ENSG00000198919	ENSG00000060339
ENSG00000234616	ENSG00000184009
ENSG00000181350	ENSG00000185504
ENSG00000137337	ENSG00000151353
ENSG00000167842	ENSG00000185730
ENSG00000167880	ENSG00000138621
ENSG00000174939	ENSG00000278837
ENSG00000170545	ENSG00000075292
ENSG00000271830	ENSG00000104131
ENSG00000273403	ENSG00000170043
ENSG00000280623	ENSG00000252301
ENSG00000110092	ENSG00000280147
ENSG00000183196	ENSG00000106628
ENSG00000158615	ENSG00000228474
ENSG00000106367	ENSG00000010165
ENSG00000177191	ENSG00000143727
ENSG00000076258	ENSG00000114978
ENSG00000164169	ENSG00000225609
ENSG00000213759	ENSG00000132361
ENSG00000105711	ENSG00000137656
ENSG00000184500	ENSG00000176108
ENSG00000139737	ENSG00000160679
ENSG00000171094	ENSG00000120656
ENSG00000232075	ENSG00000135632
ENSG00000237930	ENSG00000052749
ENSG00000147255	ENSG00000147099
ENSG00000168528	ENSG00000163481
ENSG00000214870	ENSG00000116863
ENSG00000166148	ENSG00000087269
ENSG00000161682	ENSG00000175619
ENSG00000062038	ENSG00000127054
ENSG00000272043	ENSG00000187514
ENSG00000167333	ENSG00000099783
ENSG00000225342	ENSG00000071626
ENSG00000120727	ENSG00000139405
ENSG00000174808	ENSG00000151923
ENSG00000187122	ENSG00000273098
ENSG00000101489	ENSG00000170144
ENSG00000231445	ENSG00000160633
ENSG00000136840	ENSG00000130764
ENSG00000129538	ENSG00000135924
ENSG00000109113	ENSG00000115289
ENSG00000131771	ENSG00000229343
ENSG00000080822	ENSG00000074319
ENSG00000129925	ENSG00000136146
ENSG00000221972	ENSG00000118260
ENSG00000113594	ENSG00000185359
ENSG00000088826	ENSG00000269433
ENSG00000186354	ENSG00000254775
ENSG00000131080	ENSG00000177125
ENSG00000138363	ENSG00000172239
ENSG00000198844	ENSG00000138175
ENSG00000187134	ENSG00000166261
ENSG00000263753	ENSG00000138385
ENSG00000184156	ENSG00000176087
ENSG00000122643	ENSG00000140612
ENSG00000186867	ENSG00000238227
ENSG00000196923	ENSG00000182645
ENSG00000139946	ENSG00000089234
ENSG00000089169	ENSG00000171311
ENSG00000213973	ENSG00000173327
ENSG00000130513	ENSG00000055950
ENSG00000228878	ENSG00000214706
ENSG00000235568	ENSG00000124535
ENSG00000106537	ENSG00000143294
ENSG00000188130	ENSG00000212609
ENSG00000110075	ENSG00000214941
ENSG00000273100	ENSG00000100568
ENSG00000235192	ENSG00000183340
ENSG00000099204	ENSG00000137996
ENSG00000245281	ENSG00000115307
ENSG00000169302	ENSG00000162813
ENSG00000186088	ENSG00000102390
ENSG00000143369	ENSG00000169727
ENSG00000114698	ENSG00000136908
ENSG00000123505	ENSG00000130921
ENSG00000137142	ENSG00000235453
ENSG00000141232	ENSG00000184863
ENSG00000072315	ENSG00000130714
ENSG00000147889	ENSG00000107404
ENSG00000227543	ENSG00000116489
ENSG00000270076	ENSG00000135624
ENSG00000256340	ENSG00000173039
ENSG00000166140	ENSG00000116353
ENSG00000006606	ENSG00000272804
ENSG00000196177	ENSG00000122687
ENSG00000109445	ENSG00000113851
ENSG00000270022	ENSG00000159593
ENSG00000225345	ENSG00000171735
ENSG00000178531	ENSG00000197451
ENSG00000152990	ENSG00000183605
ENSG00000256943	ENSG00000047056
ENSG00000188906	ENSG00000110768
ENSG00000166348	ENSG00000105321
ENSG00000276216	ENSG00000157191
ENSG00000234223	ENSG00000075624
ENSG00000138100	ENSG00000198746
ENSG00000233593	ENSG00000183751
ENSG00000078177	ENSG00000113648
ENSG00000237463	ENSG00000143612
ENSG00000177697	ENSG00000147457
ENSG00000173218	ENSG00000125457
ENSG00000080709	ENSG00000143553
ENSG00000117461	ENSG00000174231
ENSG00000231738	ENSG00000252900
ENSG00000166415	ENSG00000175470
ENSG00000115641	ENSG00000011304
ENSG00000174145	ENSG00000178952
ENSG00000246523	ENSG00000040633
ENSG00000149573	ENSG00000153187
ENSG00000023041	ENSG00000141873
ENSG00000149972	ENSG00000255312
ENSG00000011465	ENSG00000143569
ENSG00000232093	ENSG00000057757
ENSG00000101276	ENSG00000119335
ENSG00000162804	ENSG00000204498
ENSG00000116991	ENSG00000180329
ENSG00000162775	ENSG00000140694
ENSG00000154114	ENSG00000157637
ENSG00000265107	ENSG00000100802
ENSG00000214357	ENSG00000176783
ENSG00000272416	ENSG00000079246
ENSG00000166780	ENSG00000119487
ENSG00000234492	ENSG00000144021
ENSG00000185222	ENSG00000175826
ENSG00000132688	ENSG00000213672
ENSG00000167680	ENSG00000147164
ENSG00000136273	ENSG00000119242
ENSG00000130940	ENSG00000186532
ENSG00000147408	ENSG00000109519
ENSG00000168487	ENSG00000171540
ENSG00000140263	ENSG00000251773
ENSG00000006638	ENSG00000163634
ENSG00000255128	ENSG00000184056
ENSG00000132535	ENSG00000066427
ENSG00000121864	ENSG00000257218
ENSG00000269918	ENSG00000142686
ENSG00000197122	ENSG00000129932
ENSG00000227388	ENSG00000163832
ENSG00000164442	ENSG00000133612
ENSG00000149480	ENSG00000123064
ENSG00000258986	ENSG00000202386
ENSG00000149300	ENSG00000155729
ENSG00000178342	ENSG00000224870
ENSG00000130844	ENSG00000135900
ENSG00000170537	ENSG00000253089
ENSG00000188368	ENSG00000198271
ENSG00000266456	ENSG00000137411
ENSG00000247675	ENSG00000146574
ENSG00000250305	ENSG00000205937
ENSG00000134668	ENSG00000090273
ENSG00000213938	ENSG00000145982
ENSG00000082556	ENSG00000125482
ENSG00000184408	ENSG00000248049
ENSG00000185668	ENSG00000178971
ENSG00000106829	ENSG00000198218
ENSG00000152292	ENSG00000150433
ENSG00000188992	ENSG00000136940
ENSG00000114656	ENSG00000124383
ENSG00000125813	ENSG00000177352
ENSG00000142748	ENSG00000250462
ENSG00000254654	ENSG00000189266
ENSG00000237512	ENSG00000065029
ENSG00000137713	ENSG00000011295
ENSG00000130508	ENSG00000100711
ENSG00000135679	ENSG00000152404
ENSG00000111450	ENSG00000146109
ENSG00000124107	ENSG00000144567
ENSG00000235989	ENSG00000142864
ENSG00000110492	ENSG00000121775
ENSG00000140563	ENSG00000205903
ENSG00000111642	ENSG00000135315
ENSG00000006625	ENSG00000170860
ENSG00000267374	ENSG00000162851
ENSG00000053108	ENSG00000180822
ENSG00000124102	ENSG00000104969
ENSG00000249715	ENSG00000119616
ENSG00000172728	ENSG00000162775
ENSG00000115380	ENSG00000055070
ENSG00000232386	ENSG00000167112
ENSG00000103275	ENSG00000185670
ENSG00000110400	ENSG00000055917
ENSG00000227502	ENSG00000198000
ENSG00000085274	ENSG00000062194
ENSG00000150995	ENSG00000112855
ENSG00000065675	ENSG00000105939
ENSG00000089123	ENSG00000181991
ENSG00000076706	ENSG00000083896
ENSG00000270624	ENSG00000105968
ENSG00000161381	ENSG00000132153
ENSG00000088970	ENSG00000129255
ENSG00000163207	ENSG00000213417
ENSG00000212663	ENSG00000049541
ENSG00000148572	ENSG00000067365
ENSG00000176601	ENSG00000163468
ENSG00000136155	ENSG00000205531
ENSG00000179915	ENSG00000156973
ENSG00000145632	ENSG00000116337
ENSG00000204544	ENSG00000201493
ENSG00000163710	ENSG00000171865
ENSG00000150477	ENSG00000176386
ENSG00000110245	ENSG00000165782
ENSG00000199377	ENSG00000112679
ENSG00000106078	ENSG00000156858
ENSG00000154447	ENSG00000160075
ENSG00000002746	ENSG00000186501
ENSG00000171552	ENSG00000253148
ENSG00000113100	ENSG00000115211
ENSG00000173227	ENSG00000125449
ENSG00000101210	ENSG00000167491
ENSG00000123191	ENSG00000122257
ENSG00000188649	ENSG00000031823
ENSG00000255366	ENSG00000115661
ENSG00000181104	ENSG00000117597
ENSG00000104888	ENSG00000123144
ENSG00000072786	ENSG00000111011
ENSG00000115828	ENSG00000063978
ENSG00000151491	ENSG00000130770
ENSG00000162814	ENSG00000103342
ENSG00000163762	ENSG00000149932
ENSG00000167775	ENSG00000125944
ENSG00000188910	ENSG00000147789
ENSG00000128536	ENSG00000156639
ENSG00000196976	ENSG00000117543
ENSG00000140945	ENSG00000198081
ENSG00000196312	ENSG00000177963
ENSG00000243504	ENSG00000151532
ENSG00000138722	ENSG00000114956
ENSG00000225285	ENSG00000091640
ENSG00000180628	ENSG00000222806
ENSG00000101888	ENSG00000115677
ENSG00000169760	ENSG00000204843
ENSG00000206077	ENSG00000171953
ENSG00000254109	ENSG00000033011
ENSG00000125375	ENSG00000204713
ENSG00000238273	ENSG00000117133
ENSG00000253520	ENSG00000200327
ENSG00000187678	ENSG00000184857
ENSG00000177182	ENSG00000223501
ENSG00000186231	ENSG00000223351
ENSG00000135404	ENSG00000197226
ENSG00000260328	ENSG00000170162
ENSG00000073792	ENSG00000243011
ENSG00000219438	ENSG00000212725
ENSG00000278390	ENSG00000226960
ENSG00000224020	ENSG00000115053
ENSG00000205302	ENSG00000146909
ENSG00000164171	ENSG00000248574
ENSG00000174871	ENSG00000204209
ENSG00000198265	ENSG00000040531
ENSG00000154263	ENSG00000170631
ENSG00000115525	ENSG00000136450
ENSG00000186272	ENSG00000105447
ENSG00000152404	ENSG00000112763
ENSG00000277883	ENSG00000174748
ENSG00000090776	ENSG00000014919
ENSG00000136169	ENSG00000234127
ENSG00000016402	ENSG00000134698
ENSG00000238197	ENSG00000089022
ENSG00000231856	ENSG00000172939
ENSG00000119203	ENSG00000149483
ENSG00000112183	ENSG00000115875
ENSG00000257017	ENSG00000153574
ENSG00000256552	ENSG00000196363
ENSG00000253377	ENSG00000013306
ENSG00000161203	ENSG00000138069
ENSG00000217555	ENSG00000177370
ENSG00000102178	ENSG00000112081
ENSG00000256694	ENSG00000167965
ENSG00000228063	ENSG00000172171
ENSG00000230807	ENSG00000262919
ENSG00000126218	ENSG00000178397
ENSG00000136111	ENSG00000126814
ENSG00000179913	ENSG00000160993
ENSG00000147082	ENSG00000149761
ENSG00000005486	ENSG00000125651
ENSG00000255864	ENSG00000107959
ENSG00000205629	ENSG00000130559
ENSG00000225398	ENSG00000144043
ENSG00000228604	ENSG00000084623
ENSG00000105366	ENSG00000108883
ENSG00000179477	ENSG00000124357
ENSG00000179772	ENSG00000115234
ENSG00000143753	ENSG00000148153
ENSG00000085741	ENSG00000161904
ENSG00000105137	ENSG00000138363
ENSG00000185291	ENSG00000109919
ENSG00000118257	ENSG00000144535
ENSG00000145241	ENSG00000130772
ENSG00000102543	ENSG00000103035
ENSG00000135547	ENSG00000125903
ENSG00000165188	ENSG00000100575
ENSG00000189056	ENSG00000145912
ENSG00000258472	ENSG00000261507
ENSG00000091428	ENSG00000170855
ENSG00000259803	ENSG00000125835
ENSG00000127083	ENSG00000146576
ENSG00000174456	ENSG00000263465
ENSG00000143217	ENSG00000132467
ENSG00000168477	ENSG00000100353
ENSG00000232599	ENSG00000100348
ENSG00000241749	ENSG00000148296
ENSG00000230772	ENSG00000197157
ENSG00000247903	ENSG00000222979
ENSG00000116194	ENSG00000174839
ENSG00000185250	ENSG00000261111
ENSG00000105329	ENSG00000108669
ENSG00000232037	ENSG00000100836
ENSG00000109906	ENSG00000143207
ENSG00000112964	ENSG00000160087
ENSG00000131732	ENSG00000204599
ENSG00000276043	ENSG00000119421
ENSG00000181873	ENSG00000107521
ENSG00000183077	ENSG00000075856
ENSG00000071246	ENSG00000108509
ENSG00000213742	ENSG00000132382
ENSG00000174306	ENSG00000087088
ENSG00000129910	ENSG00000167394
ENSG00000115414	ENSG00000106603
ENSG00000229931	ENSG00000088986
ENSG00000189057	ENSG00000087087
ENSG00000156966	ENSG00000112983
ENSG00000166402	ENSG00000169398
ENSG00000170369	ENSG00000162191
ENSG00000109738	ENSG00000107625
ENSG00000232489	ENSG00000134440
ENSG00000181026	ENSG00000266962
ENSG00000170006	ENSG00000167985
ENSG00000117479	ENSG00000161970
ENSG00000154065	ENSG00000065268
ENSG00000137868	ENSG00000172845
ENSG00000279771	ENSG00000182952
ENSG00000231184	ENSG00000197417
ENSG00000187140	ENSG00000259956
ENSG00000170881	ENSG00000171307
ENSG00000138759	ENSG00000132388
ENSG00000204991	ENSG00000130713
ENSG00000135870	ENSG00000149823
ENSG00000196616	ENSG00000168802
ENSG00000214280	ENSG00000182899
ENSG00000157106	ENSG00000140157
ENSG00000144648	ENSG00000117419
ENSG00000255345	ENSG00000105576
ENSG00000164867	ENSG00000006530
ENSG00000196357	ENSG00000160445
ENSG00000173276	ENSG00000108312
ENSG00000188051	ENSG00000112078
ENSG00000230400	ENSG00000267080
ENSG00000148482	ENSG00000116906
ENSG00000171302	ENSG00000175334
ENSG00000167106	ENSG00000169217
ENSG00000235438	ENSG00000140988
ENSG00000163900	ENSG00000215041
ENSG00000204256	ENSG00000266967
ENSG00000223482	ENSG00000254297
ENSG00000123700	ENSG00000133243
ENSG00000130226	ENSG00000158604
ENSG00000177674	ENSG00000146282
ENSG00000010327	ENSG00000130717
ENSG00000117877	ENSG00000080802
ENSG00000139200	ENSG00000121060
ENSG00000183049	ENSG00000166135
ENSG00000229589	ENSG00000214753
ENSG00000127564	ENSG00000053372
ENSG00000184060	ENSG00000116120
ENSG00000238198	ENSG00000143740
ENSG00000137077	ENSG00000165060
ENSG00000198455	ENSG00000112701
ENSG00000254006	ENSG00000167257
ENSG00000251226	ENSG00000142166
ENSG00000112425	ENSG00000095485
ENSG00000118242	ENSG00000095787
ENSG00000273727	ENSG00000247077
ENSG00000212206	ENSG00000186298
ENSG00000146147	ENSG00000146963
ENSG00000105556	ENSG00000111229
ENSG00000148700	ENSG00000278768
ENSG00000174839	ENSG00000277464
ENSG00000215717	ENSG00000083750
ENSG00000142765	ENSG00000134186
ENSG00000125170	ENSG00000121964
ENSG00000180785	ENSG00000081177
ENSG00000125845	ENSG00000175390
ENSG00000107984	ENSG00000007341
ENSG00000166349	ENSG00000182473
ENSG00000187824	ENSG00000118894
ENSG00000140545	ENSG00000122386
ENSG00000157600	ENSG00000171861
ENSG00000260992	ENSG00000188428
ENSG00000187391	ENSG00000148498
ENSG00000104967	ENSG00000105700
ENSG00000187823	ENSG00000119844
ENSG00000201558	ENSG00000116350
ENSG00000233276	ENSG00000109917
ENSG00000152217	ENSG00000111737
ENSG00000104332	ENSG00000242485
ENSG00000280426	ENSG00000163312
ENSG00000083828	ENSG00000136045
ENSG00000185088	ENSG00000142937
ENSG00000254966	ENSG00000175707
ENSG00000109466	ENSG00000174151
ENSG00000186952	ENSG00000176101
ENSG00000160678	ENSG00000168826
ENSG00000104313	ENSG00000028310
ENSG00000176225	ENSG00000067596
ENSG00000172201	ENSG00000105248
ENSG00000280165	ENSG00000155827
ENSG00000242759	ENSG00000113141
ENSG00000236996	ENSG00000135956
ENSG00000114738	ENSG00000270647
ENSG00000168702	ENSG00000184209
ENSG00000162073	ENSG00000188938
ENSG00000112118	ENSG00000119777
ENSG00000267934	ENSG00000072849
ENSG00000140471	ENSG00000155463
ENSG00000225975	ENSG00000065135
ENSG00000079616	ENSG00000160695
ENSG00000203722	ENSG00000151304
ENSG00000174460	ENSG00000119812
ENSG00000082641	ENSG00000179010
ENSG00000134376	ENSG00000117408
ENSG00000142661	ENSG00000185085
ENSG00000006468	ENSG00000278615
ENSG00000177363	ENSG00000184887
ENSG00000116668	ENSG00000121390
ENSG00000225913	ENSG00000152464
ENSG00000147687	ENSG00000067560
ENSG00000180914	ENSG00000125901
ENSG00000134072	ENSG00000165629
ENSG00000147160	ENSG00000166716
ENSG00000105376	ENSG00000167986
ENSG00000114646	ENSG00000100083
ENSG00000108387	ENSG00000119203
ENSG00000261693	ENSG00000108528
ENSG00000175283	ENSG00000155636
ENSG00000054654	ENSG00000243317
ENSG00000137648	ENSG00000183207
ENSG00000130540	ENSG00000166847
ENSG00000180011	ENSG00000204316
ENSG00000112357	ENSG00000179364
ENSG00000131055	ENSG00000157895
ENSG00000105784	ENSG00000186716
ENSG00000229017	ENSG00000113734
ENSG00000153094	ENSG00000132716
ENSG00000066248	ENSG00000044115
ENSG00000077942	ENSG00000120733
ENSG00000106105	ENSG00000122406
ENSG00000204542	ENSG00000188725
ENSG00000176635	ENSG00000171853
ENSG00000120820	ENSG00000236026
ENSG00000204381	ENSG00000157837
ENSG00000260996	ENSG00000092199
ENSG00000256139	ENSG00000177030
ENSG00000224261	ENSG00000092931
ENSG00000072133	ENSG00000134684
ENSG00000254469	ENSG00000183640
ENSG00000185567	ENSG00000125656
ENSG00000183145	ENSG00000143353
ENSG00000130517	ENSG00000148399
ENSG00000156711	ENSG00000134452
ENSG00000181291	ENSG00000149547
ENSG00000127324	ENSG00000137947
ENSG00000113758	ENSG00000092094
ENSG00000224189	ENSG00000117505
ENSG00000140950	ENSG00000071127
ENSG00000132024	ENSG00000166788
ENSG00000181374	ENSG00000136238
ENSG00000089327	ENSG00000103932
ENSG00000140280	ENSG00000077312
ENSG00000268364	ENSG00000084693
ENSG00000141738	ENSG00000273749
ENSG00000267327	ENSG00000114767
ENSG00000275896	ENSG00000196387
ENSG00000276853	ENSG00000119725
ENSG00000111640	ENSG00000197713
ENSG00000145934	ENSG00000235106
ENSG00000169926	ENSG00000240356
ENSG00000114805	ENSG00000135930
ENSG00000214534	ENSG00000140829
ENSG00000236750	ENSG00000134644
ENSG00000164935	ENSG00000175573
ENSG00000108309	ENSG00000068745
ENSG00000172057	ENSG00000267106
ENSG00000007312	ENSG00000163930
ENSG00000136542	ENSG00000162961
ENSG00000167535	ENSG00000171490
ENSG00000118402	ENSG00000135823
ENSG00000133111	ENSG00000136527
ENSG00000105520	ENSG00000110011
ENSG00000008277	ENSG00000198728
ENSG00000226889	ENSG00000236104
ENSG00000117477	ENSG00000014824
ENSG00000125851	ENSG00000148334
ENSG00000182957	ENSG00000105254
ENSG00000006128	ENSG00000170633
ENSG00000186364	ENSG00000170265
ENSG00000157765	ENSG00000103415
ENSG00000254996	ENSG00000033030
ENSG00000253669	ENSG00000109971
ENSG00000167191	ENSG00000127774
ENSG00000257267	ENSG00000162441
ENSG00000123352	ENSG00000232764
ENSG00000179542	ENSG00000167720
ENSG00000203280	ENSG00000178028
ENSG00000228672	ENSG00000197756
ENSG00000158636	ENSG00000103343
ENSG00000113532	ENSG00000160799
ENSG00000142733	ENSG00000263914
ENSG00000146267	ENSG00000116809
ENSG00000170419	ENSG00000167842
ENSG00000105011	ENSG00000185453
ENSG00000127528	ENSG00000168872
ENSG00000089101	ENSG00000101216
ENSG00000272405	ENSG00000063177
ENSG00000279148	ENSG00000164182
ENSG00000163485	ENSG00000157954
ENSG00000206754	ENSG00000200370
ENSG00000145832	ENSG00000049167
ENSG00000154864	ENSG00000105669
ENSG00000048140	ENSG00000141959
ENSG00000171346	ENSG00000213341
ENSG00000121753	ENSG00000189077
ENSG00000008394	ENSG00000187778
ENSG00000250115	ENSG00000135482
ENSG00000229956	ENSG00000137038
ENSG00000126368	ENSG00000162585
ENSG00000253483	ENSG00000147140
ENSG00000262995	ENSG00000035141
ENSG00000235072	ENSG00000119682
ENSG00000116981	ENSG00000169221
ENSG00000184497	ENSG00000134308
ENSG00000254348	ENSG00000131475
ENSG00000267583	ENSG00000066044
ENSG00000213344	ENSG00000213300
ENSG00000101452	ENSG00000169981
ENSG00000034971	ENSG00000106459
ENSG00000255311	ENSG00000213639
ENSG00000120693	ENSG00000177971
ENSG00000242753	ENSG00000055130
ENSG00000117020	ENSG00000139726
ENSG00000136848	ENSG00000184924
ENSG00000124935	ENSG00000170310
ENSG00000117122	ENSG00000141627
ENSG00000146410	ENSG00000144591
ENSG00000175471	ENSG00000157540
ENSG00000233560	ENSG00000136874
ENSG00000157766	ENSG00000114383
ENSG00000166482	ENSG00000156253
ENSG00000148225	ENSG00000272047
ENSG00000177464	ENSG00000091542
ENSG00000164645	ENSG00000128245
ENSG00000206052	ENSG00000187147
ENSG00000111961	ENSG00000179151
ENSG00000197635	ENSG00000011007
ENSG00000148346	ENSG00000100938
ENSG00000119950	ENSG00000177697
ENSG00000099250	ENSG00000177225
ENSG00000177679	ENSG00000100632
ENSG00000265399	ENSG00000109066
ENSG00000100867	ENSG00000158042
ENSG00000204685	ENSG00000011454
ENSG00000280106	ENSG00000134056
ENSG00000272841	ENSG00000197217
ENSG00000188916	ENSG00000142676
ENSG00000116260	ENSG00000156374
ENSG00000069702	ENSG00000110696
ENSG00000151849	ENSG00000155229
ENSG00000230107	ENSG00000023041
ENSG00000164176	ENSG00000047579
ENSG00000117385	ENSG00000071564
ENSG00000275850	ENSG00000165672
ENSG00000234267	ENSG00000109606
ENSG00000163082	ENSG00000222630
ENSG00000257950	ENSG00000189046
ENSG00000093000	ENSG00000004779
ENSG00000173546	ENSG00000123447
ENSG00000156299	ENSG00000100124
ENSG00000180745	ENSG00000120029
ENSG00000254783	ENSG00000109133
ENSG00000179912	ENSG00000165512
ENSG00000279127	ENSG00000148384
ENSG00000158321	ENSG00000204227
ENSG00000139579	ENSG00000111843
ENSG00000165494	ENSG00000179029
ENSG00000116741	ENSG00000116213
ENSG00000134108	ENSG00000182512
ENSG00000100162	ENSG00000112812
ENSG00000118496	ENSG00000163466
ENSG00000265298	ENSG00000163319
ENSG00000119138	ENSG00000243667
ENSG00000265666	ENSG00000163254
ENSG00000111907	ENSG00000231219
ENSG00000249695	ENSG00000185163
ENSG00000166589	ENSG00000152348
ENSG00000230495	ENSG00000140650
ENSG00000128645	ENSG00000104679
ENSG00000179935	ENSG00000213024
ENSG00000223813	ENSG00000279226
ENSG00000163827	ENSG00000075089
ENSG00000128573	ENSG00000198841
ENSG00000103184	ENSG00000087365
ENSG00000064601	ENSG00000196230
ENSG00000099625	ENSG00000260542
ENSG00000162618	ENSG00000153015
ENSG00000268307	ENSG00000168385
ENSG00000171124	ENSG00000166197
ENSG00000155719	ENSG00000198890
ENSG00000214851	ENSG00000104824
ENSG00000241155	ENSG00000133706
ENSG00000239365	ENSG00000100796
ENSG00000102539	ENSG00000166889
ENSG00000162062	ENSG00000135486
ENSG00000171004	ENSG00000105085
ENSG00000136003	ENSG00000204438
ENSG00000174206	ENSG00000197579
ENSG00000207186	ENSG00000185803
ENSG00000278709	ENSG00000111832
ENSG00000270878	ENSG00000143624
ENSG00000258806	ENSG00000143321
ENSG00000180044	ENSG00000159479
ENSG00000180532	ENSG00000202187
ENSG00000271383	ENSG00000160783
ENSG00000280439	ENSG00000105287
ENSG00000264229	ENSG00000106028
ENSG00000171773	ENSG00000278311
ENSG00000101413	ENSG00000161956
ENSG00000044524	ENSG00000071894
ENSG00000122644	ENSG00000104472
ENSG00000131477	ENSG00000249975
ENSG00000063180	ENSG00000133597
ENSG00000138315	ENSG00000176371
ENSG00000260578	ENSG00000102119
ENSG00000249464	ENSG00000126457
ENSG00000253141	ENSG00000256053
ENSG00000240739	ENSG00000187713
ENSG00000044459	ENSG00000144647
ENSG00000063127	ENSG00000130520
ENSG00000143867	ENSG00000133884
ENSG00000144560	ENSG00000037474
ENSG00000272341	ENSG00000163214
ENSG00000139998	ENSG00000198663
ENSG00000225335	ENSG00000100949
ENSG00000101003	ENSG00000126453
ENSG00000229160	ENSG00000172977
ENSG00000149646	ENSG00000147274
ENSG00000064225	ENSG00000162613
ENSG00000072062	ENSG00000258315
ENSG00000259884	ENSG00000168288
ENSG00000087299	ENSG00000105556
ENSG00000276968	ENSG00000204569
ENSG00000135477	ENSG00000144524
ENSG00000205669	ENSG00000127804
ENSG00000196972	ENSG00000255145
ENSG00000183287	ENSG00000236618
ENSG00000129473	ENSG00000125386
ENSG00000040633	ENSG00000123545
ENSG00000154359	ENSG00000185475
ENSG00000104976	ENSG00000200310
ENSG00000172543	ENSG00000264426
ENSG00000196460	ENSG00000198055
ENSG00000108100	ENSG00000163479
ENSG00000171310	ENSG00000010244
ENSG00000109689	ENSG00000186666
ENSG00000137747	ENSG00000119596
ENSG00000245694	ENSG00000175279
ENSG00000176406	ENSG00000135870
ENSG00000261706	ENSG00000119599
ENSG00000091651	ENSG00000139719
ENSG00000109586	ENSG00000161021
ENSG00000255346	ENSG00000205138
ENSG00000131650	ENSG00000167699
ENSG00000069018	ENSG00000103037
ENSG00000243961	ENSG00000104388
ENSG00000140682	ENSG00000185024
ENSG00000173198	ENSG00000114648
ENSG00000149930	ENSG00000105229
ENSG00000271614	ENSG00000135845
ENSG00000183726	ENSG00000115282
ENSG00000011485	ENSG00000143322
ENSG00000144485	ENSG00000076242
ENSG00000102934	ENSG00000164252
ENSG00000187045	ENSG00000185344
ENSG00000224470	ENSG00000130023
ENSG00000143367	ENSG00000166024
ENSG00000267787	ENSG00000009335
ENSG00000228158	ENSG00000167118
ENSG00000101574	ENSG00000129197
ENSG00000175899	ENSG00000146828
ENSG00000168646	ENSG00000170619
ENSG00000005379	ENSG00000204822
ENSG00000183246	ENSG00000163170
ENSG00000150433	ENSG00000115128
ENSG00000166265	ENSG00000162980
ENSG00000219992	ENSG00000170142
ENSG00000157782	ENSG00000174021
ENSG00000106852	ENSG00000169813
ENSG00000267547	ENSG00000105583
ENSG00000102362	ENSG00000102974
ENSG00000140450	ENSG00000129559
ENSG00000198783	ENSG00000103275
ENSG00000014914	ENSG00000077348
ENSG00000139182	ENSG00000135336
ENSG00000178537	ENSG00000146007
ENSG00000253884	ENSG00000204120
ENSG00000101331	ENSG00000181090
ENSG00000160563	ENSG00000213585
ENSG00000135597	ENSG00000136709
ENSG00000236514	ENSG00000196812
ENSG00000167483	ENSG00000089053
ENSG00000259104	ENSG00000184903
ENSG00000271367	ENSG00000196531
ENSG00000059915	ENSG00000168395
ENSG00000140463	ENSG00000138785
ENSG00000187068	ENSG00000133393
ENSG00000240583	ENSG00000187626
ENSG00000163347	ENSG00000011009
ENSG00000175773	ENSG00000128973
ENSG00000163812	ENSG00000039650
ENSG00000204368	ENSG00000178921
ENSG00000149201	ENSG00000169288
ENSG00000171680	ENSG00000148335
ENSG00000118997	ENSG00000204178
ENSG00000165633	ENSG00000106608
ENSG00000150625	ENSG00000128654
ENSG00000186352	ENSG00000109065
ENSG00000187758	ENSG00000212265
ENSG00000245213	ENSG00000167110
ENSG00000228718	ENSG00000164609
ENSG00000167751	ENSG00000105618
ENSG00000116670	ENSG00000172757
ENSG00000152518	ENSG00000119048
ENSG00000170323	ENSG00000061936
ENSG00000153721	ENSG00000109270
ENSG00000226562	ENSG00000134001
ENSG00000115827	ENSG00000169964
ENSG00000244361	ENSG00000203705
ENSG00000267466	ENSG00000103495
ENSG00000166323	ENSG00000121940
ENSG00000224259	ENSG00000196151
ENSG00000126226	ENSG00000069248
ENSG00000251598	ENSG00000213523
ENSG00000112592	ENSG00000143368
ENSG00000269887	ENSG00000168610
ENSG00000186314	ENSG00000152147
ENSG00000111666	ENSG00000165934
ENSG00000274104	ENSG00000170315
ENSG00000107185	ENSG00000129472
ENSG00000101236	ENSG00000169612
ENSG00000160588	ENSG00000214087
ENSG00000140876	ENSG00000235511
ENSG00000189171	ENSG00000234284
ENSG00000172817	ENSG00000116750
ENSG00000232160	ENSG00000145817
ENSG00000262884	ENSG00000162714
ENSG00000134339	ENSG00000168591
ENSG00000176971	ENSG00000148229
ENSG00000241679	ENSG00000115568
ENSG00000118971	ENSG00000134899
ENSG00000171451	ENSG00000240450
ENSG00000105186	ENSG00000139624
ENSG00000154099	ENSG00000067533
ENSG00000233621	ENSG00000170291
ENSG00000163312	ENSG00000168002
ENSG00000183696	ENSG00000154832
ENSG00000272905	ENSG00000201482
ENSG00000257829	ENSG00000165684
ENSG00000136011	ENSG00000187049
ENSG00000104903	ENSG00000174840
ENSG00000234512	ENSG00000167130
ENSG00000273113	ENSG00000197079
ENSG00000163638	ENSG00000158545
ENSG00000231721	ENSG00000157538
ENSG00000224805	ENSG00000164299
ENSG00000225008	ENSG00000197780
ENSG00000162413	ENSG00000183530
ENSG00000074370	ENSG00000172500
ENSG00000142609	ENSG00000254901
ENSG00000261457	ENSG00000163463
ENSG00000157927	ENSG00000074356
ENSG00000095370	ENSG00000111231
ENSG00000140743	ENSG00000138050
ENSG00000138772	ENSG00000066136
ENSG00000011009	ENSG00000144713
ENSG00000104044	ENSG00000154114
ENSG00000187742	ENSG00000150990
ENSG00000176884	ENSG00000135334
ENSG00000174950	ENSG00000147439
ENSG00000166352	ENSG00000090432
ENSG00000100350	ENSG00000078808
ENSG00000131462	ENSG00000248333
ENSG00000164175	ENSG00000111642
ENSG00000204851	ENSG00000172046
ENSG00000113916	ENSG00000134375
ENSG00000162878	ENSG00000186001
ENSG00000042445	ENSG00000168286
ENSG00000181090	ENSG00000222329
ENSG00000237396	ENSG00000270228
ENSG00000103707	ENSG00000137815
ENSG00000223768	ENSG00000148343
ENSG00000172020	ENSG00000145919
ENSG00000229689	ENSG00000168569
ENSG00000240068	ENSG00000103496
ENSG00000179044	ENSG00000144233
ENSG00000126067	ENSG00000105701
ENSG00000136378	ENSG00000114544
ENSG00000115112	ENSG00000163161
ENSG00000119801	ENSG00000100324
ENSG00000258539	ENSG00000151093
ENSG00000175782	ENSG00000108591
ENSG00000144366	ENSG00000170348
ENSG00000274211	ENSG00000150776
ENSG00000244306	ENSG00000143742
ENSG00000155744	ENSG00000108424
ENSG00000105707	ENSG00000176871
ENSG00000127616	ENSG00000113593
ENSG00000174791	ENSG00000204315
ENSG00000064989	ENSG00000137871
ENSG00000250412	ENSG00000025770
ENSG00000254466	ENSG00000066654
ENSG00000170214	ENSG00000251965
ENSG00000242728	ENSG00000117868
ENSG00000234685	ENSG00000110987
ENSG00000229498	ENSG00000152102
ENSG00000121933	ENSG00000125877
ENSG00000188811	ENSG00000131165
ENSG00000179058	ENSG00000112308
ENSG00000196131	ENSG00000015171
ENSG00000238035	ENSG00000197858
ENSG00000179097	ENSG00000136811
ENSG00000116761	ENSG00000163026
ENSG00000155229	ENSG00000100426
ENSG00000228526	ENSG00000060642
ENSG00000134207	ENSG00000261566
ENSG00000112232	ENSG00000135443
ENSG00000124253	ENSG00000109332
ENSG00000117411	ENSG00000148840
ENSG00000246223	ENSG00000114388
ENSG00000236166	ENSG00000005339
ENSG00000078579	ENSG00000075336
ENSG00000259417	ENSG00000033050
ENSG00000239887	ENSG00000091140
ENSG00000260920	ENSG00000132842
ENSG00000259040	ENSG00000215845
ENSG00000164733	ENSG00000122435
ENSG00000174514	ENSG00000154222
ENSG00000111262	ENSG00000112977
ENSG00000259479	ENSG00000166387
ENSG00000196748	ENSG00000066557
ENSG00000227588	ENSG00000119723
ENSG00000229715	ENSG00000198034
ENSG00000188643	ENSG00000172936
ENSG00000111348	ENSG00000117691
ENSG00000139514	ENSG00000007168
ENSG00000215595	ENSG00000244462
ENSG00000143333	ENSG00000169714
ENSG00000198049	ENSG00000160014
ENSG00000103942	ENSG00000128463
ENSG00000065548	ENSG00000178605
ENSG00000102081	ENSG00000100284
ENSG00000154978	ENSG00000129250
ENSG00000140675	ENSG00000188315
ENSG00000245059	ENSG00000167674
ENSG00000258343	ENSG00000069329
ENSG00000080845	ENSG00000137200
ENSG00000133773	ENSG00000105671
ENSG00000236838	ENSG00000130227
ENSG00000245146	ENSG00000176624
ENSG00000166073	ENSG00000111325
ENSG00000258789	ENSG00000172062
ENSG00000124429	ENSG00000160094
ENSG00000011454	ENSG00000084652
ENSG00000271789	ENSG00000179115
ENSG00000197748	ENSG00000171824
ENSG00000250899	ENSG00000137720
ENSG00000188452	ENSG00000169740
ENSG00000202422	ENSG00000171169
ENSG00000271332	ENSG00000005302
ENSG00000132205	ENSG00000173818
ENSG00000270959	ENSG00000125485
ENSG00000267065	ENSG00000110880
ENSG00000213062	ENSG00000172732
ENSG00000072840	ENSG00000135966
ENSG00000179528	ENSG00000166037
ENSG00000187642	ENSG00000196943
ENSG00000264175	ENSG00000125454
ENSG00000112812	ENSG00000173264
ENSG00000072041	ENSG00000100813
ENSG00000185155	ENSG00000132275
ENSG00000274588	ENSG00000148690
ENSG00000163510	ENSG00000138095
ENSG00000230061	ENSG00000105298
ENSG00000230071	ENSG00000145833
ENSG00000093183	ENSG00000227372
ENSG00000272970	ENSG00000174943
ENSG00000268366	ENSG00000170085
ENSG00000107371	ENSG00000101544
ENSG00000215326	ENSG00000183258
ENSG00000231074	ENSG00000145723
ENSG00000188517	ENSG00000114650
ENSG00000040341	ENSG00000141034
ENSG00000260714	ENSG00000189091
ENSG00000238121	ENSG00000143222
ENSG00000160877	ENSG00000138617
ENSG00000275769	ENSG00000126214
ENSG00000236711	ENSG00000111652
ENSG00000025423	ENSG00000198858
ENSG00000269973	ENSG00000204923
ENSG00000108984	ENSG00000232808
ENSG00000188487	ENSG00000166337
ENSG00000100842	ENSG00000259431
ENSG00000079102	ENSG00000214194
ENSG00000258743	ENSG00000241553
ENSG00000128891	ENSG00000168310
ENSG00000214188	ENSG00000166484
ENSG00000116874	ENSG00000185787
ENSG00000185015	ENSG00000010072
ENSG00000239774	ENSG00000263001
ENSG00000197557	ENSG00000197785
ENSG00000163040	ENSG00000131148
ENSG00000196420	ENSG00000095139
ENSG00000114771	ENSG00000132376
ENSG00000184374	ENSG00000182979
ENSG00000105122	ENSG00000102898
ENSG00000120688	ENSG00000197024
ENSG00000111229	ENSG00000078967
ENSG00000276710	ENSG00000124523
ENSG00000176454	ENSG00000156875
ENSG00000103855	ENSG00000122692
ENSG00000138801	ENSG00000122390
ENSG00000125744	ENSG00000067704
ENSG00000162595	ENSG00000135999
ENSG00000163935	ENSG00000181191
ENSG00000068024	ENSG00000100445
ENSG00000101407	ENSG00000169857
ENSG00000143450	ENSG00000100221
ENSG00000245017	ENSG00000141522
ENSG00000244953	ENSG00000116459
ENSG00000170367	ENSG00000118046
ENSG00000225793	ENSG00000107816
ENSG00000131187	ENSG00000138071
ENSG00000061273	ENSG00000152942
ENSG00000275426	ENSG00000123552
ENSG00000272797	ENSG00000072401
ENSG00000173269	ENSG00000269949
ENSG00000161940	ENSG00000212722
ENSG00000260066	ENSG00000100316
ENSG00000099994	ENSG00000135316
ENSG00000168447	ENSG00000004455
ENSG00000255946	ENSG00000197062
ENSG00000173467	ENSG00000184787
ENSG00000170190	ENSG00000157045
ENSG00000183690	ENSG00000134046
ENSG00000019485	ENSG00000116918
ENSG00000120149	ENSG00000189403
ENSG00000083720	ENSG00000143543
ENSG00000276115	ENSG00000170892
ENSG00000091129	ENSG00000116251
ENSG00000255085	ENSG00000169609
ENSG00000123358	ENSG00000144468
ENSG00000163617	ENSG00000184840
ENSG00000261286	ENSG00000137338
ENSG00000258122	ENSG00000185127
ENSG00000100479	ENSG00000176022
ENSG00000275894	ENSG00000198408
ENSG00000183019	ENSG00000138430
ENSG00000101057	ENSG00000157657
ENSG00000135821	ENSG00000083093
ENSG00000213420	ENSG00000076201
ENSG00000279694	ENSG00000117748
ENSG00000197415	ENSG00000215712
ENSG00000116661	ENSG00000179335
ENSG00000105717	ENSG00000162623
ENSG00000186007	ENSG00000273591
ENSG00000275485	ENSG00000136021
ENSG00000239636	ENSG00000243799
ENSG00000271754	ENSG00000079974
ENSG00000079308	ENSG00000196378
ENSG00000120616	ENSG00000258634
ENSG00000213516	ENSG00000150756
ENSG00000198088	ENSG00000174197
ENSG00000180953	ENSG00000159131
ENSG00000170743	ENSG00000171960
ENSG00000187583	ENSG00000108561
ENSG00000106809	ENSG00000144224
ENSG00000157680	ENSG00000118579
ENSG00000188525	ENSG00000179950
ENSG00000152454	ENSG00000071655
ENSG00000220205	ENSG00000105726
ENSG00000054179	ENSG00000185122
ENSG00000233845	ENSG00000103274
ENSG00000159873	ENSG00000075945
ENSG00000274210	ENSG00000089597
ENSG00000259687	ENSG00000126067
ENSG00000253878	ENSG00000212659
ENSG00000067113	ENSG00000137185
ENSG00000149451	ENSG00000163374
ENSG00000222724	ENSG00000115204
ENSG00000257951	ENSG00000150787
ENSG00000180287	ENSG00000173145
ENSG00000143368	ENSG00000162408
ENSG00000237978	ENSG00000113068
ENSG00000214076	ENSG00000106635
ENSG00000160179	ENSG00000222244
ENSG00000273402	ENSG00000136925
ENSG00000197301	ENSG00000068028
ENSG00000203288	ENSG00000137343
ENSG00000156958	ENSG00000103051
ENSG00000213943	ENSG00000089693
ENSG00000124440	ENSG00000101558
ENSG00000226017	ENSG00000136866
ENSG00000165891	ENSG00000164897
ENSG00000111335	ENSG00000126243
ENSG00000165566	ENSG00000117395
ENSG00000256915	ENSG00000163684
ENSG00000198759	ENSG00000267809
ENSG00000149970	ENSG00000233802
ENSG00000155366	ENSG00000140319
ENSG00000143850	ENSG00000136868
ENSG00000139405	ENSG00000263763
ENSG00000271959	ENSG00000067066
ENSG00000245248	ENSG00000103126
ENSG00000278576	ENSG00000142655
ENSG00000255587	ENSG00000144115
ENSG00000254286	ENSG00000131653
ENSG00000171791	ENSG00000197223
ENSG00000088387	ENSG00000120686
ENSG00000253250	ENSG00000163041
ENSG00000125869	ENSG00000132155
ENSG00000279667	ENSG00000115233
ENSG00000277587	ENSG00000090372
ENSG00000015475	ENSG00000146278
ENSG00000104695	ENSG00000183283
ENSG00000112159	ENSG00000183808
ENSG00000071553	ENSG00000148358
ENSG00000203485	ENSG00000060688
ENSG00000197563	ENSG00000184640
ENSG00000171843	ENSG00000215251
ENSG00000273247	ENSG00000204152
ENSG00000127241	ENSG00000161277
ENSG00000101443	ENSG00000188636
ENSG00000130958	ENSG00000119559
ENSG00000250969	ENSG00000128513
ENSG00000176515	ENSG00000252726
ENSG00000170855	ENSG00000159592
ENSG00000251396	ENSG00000065615
ENSG00000134198	ENSG00000124541
ENSG00000226493	ENSG00000227057
ENSG00000204394	ENSG00000180304
ENSG00000239513	ENSG00000125630
ENSG00000138483	ENSG00000160688
ENSG00000100241	ENSG00000137312
ENSG00000144362	ENSG00000139648
ENSG00000166188	ENSG00000004059
ENSG00000118946	ENSG00000143436
ENSG00000147606	ENSG00000134248
ENSG00000231701	ENSG00000126012
ENSG00000253552	ENSG00000186222
ENSG00000186153	ENSG00000106346
ENSG00000272904	ENSG00000173456
ENSG00000197614	ENSG00000197841
ENSG00000112742	ENSG00000085998
ENSG00000186665	ENSG00000141385
ENSG00000273768	ENSG00000158691
ENSG00000050767	ENSG00000173726
ENSG00000149548	ENSG00000142784
ENSG00000124541	ENSG00000169967
ENSG00000257838	ENSG00000145041
ENSG00000133019	ENSG00000132478
ENSG00000100065	ENSG00000163811
ENSG00000269946	ENSG00000057935
ENSG00000281406	ENSG00000113456
ENSG00000131094	ENSG00000124444
ENSG00000104177	ENSG00000105323
ENSG00000181523	ENSG00000148300
ENSG00000111371	ENSG00000057608
ENSG00000111339	ENSG00000180626
ENSG00000171159	ENSG00000134371
ENSG00000251630	ENSG00000204576
ENSG00000185052	ENSG00000071994
ENSG00000124216	ENSG00000148248
ENSG00000224594	ENSG00000165699
ENSG00000142185	ENSG00000117614
ENSG00000267751	ENSG00000233238
ENSG00000131634	ENSG00000136247
ENSG00000226031	ENSG00000232003
ENSG00000251229	ENSG00000136536
ENSG00000161594	ENSG00000164600
ENSG00000165898	ENSG00000153406
ENSG00000076382	ENSG00000221837
ENSG00000274191	ENSG00000135778
ENSG00000187498	ENSG00000204954
ENSG00000163116	ENSG00000181027
ENSG00000146221	ENSG00000181284
ENSG00000235955	ENSG00000261710
ENSG00000258117	ENSG00000099364
ENSG00000160447	ENSG00000248145
ENSG00000245330	ENSG00000185414
ENSG00000224281	ENSG00000088247
ENSG00000113838	ENSG00000143303
ENSG00000118855	ENSG00000144741
ENSG00000207714	ENSG00000201763
ENSG00000168300	ENSG00000165632
ENSG00000182118	ENSG00000161634
ENSG00000103375	ENSG00000125458
ENSG00000254231	ENSG00000170004
ENSG00000271524	ENSG00000169763
ENSG00000182185	ENSG00000116237
ENSG00000120756	ENSG00000119392
ENSG00000164168	ENSG00000076053
ENSG00000257464	ENSG00000120709
ENSG00000184584	ENSG00000097033
ENSG00000100564	ENSG00000181961
ENSG00000165025	ENSG00000119139
ENSG00000100097	ENSG00000173457
ENSG00000116176	ENSG00000165487
ENSG00000149289	ENSG00000070785
ENSG00000003402	ENSG00000264488
ENSG00000006607	ENSG00000185722
ENSG00000120262	ENSG00000254635
ENSG00000159259	ENSG00000184616
ENSG00000205089	ENSG00000147604
ENSG00000139155	ENSG00000084754
ENSG00000267898	ENSG00000123240
ENSG00000172985	ENSG00000212935
ENSG00000270021	ENSG00000132670
ENSG00000105755	ENSG00000166783
ENSG00000143952	ENSG00000115694
ENSG00000129451	ENSG00000148187
ENSG00000111962	ENSG00000228557
ENSG00000171931	ENSG00000227492
ENSG00000154678	ENSG00000137770
ENSG00000270099	ENSG00000105568
ENSG00000156103	ENSG00000070366
ENSG00000166851	ENSG00000066697
ENSG00000250696	ENSG00000082258
ENSG00000175287	ENSG00000198818
ENSG00000204282	ENSG00000204104
ENSG00000229563	ENSG00000127483
ENSG00000205534	ENSG00000110367
ENSG00000156886	ENSG00000179967
ENSG00000104231	ENSG00000185627
ENSG00000266232	ENSG00000115839
ENSG00000172260	ENSG00000143393
ENSG00000257582	ENSG00000172301
ENSG00000188191	ENSG00000254505
ENSG00000267732	ENSG00000175110
ENSG00000258940	ENSG00000163138
ENSG00000136874	ENSG00000136270
ENSG00000112234	ENSG00000116497
ENSG00000084652	ENSG00000197362
ENSG00000164758	ENSG00000111707
ENSG00000172139	ENSG00000131591
ENSG00000162512	ENSG00000160953
ENSG00000167759	ENSG00000213416
ENSG00000166426	ENSG00000255508
ENSG00000213203	ENSG00000120509
ENSG00000196337	ENSG00000071889
ENSG00000261269	ENSG00000149929
ENSG00000280057	ENSG00000173757
ENSG00000206559	ENSG00000013374
ENSG00000020129	ENSG00000152061
ENSG00000235760	ENSG00000164080
ENSG00000185345	ENSG00000104442
ENSG00000161912	ENSG00000173113
ENSG00000174348	ENSG00000162129
ENSG00000233048	ENSG00000108039
ENSG00000170373	ENSG00000115207
ENSG00000010818	ENSG00000143106
ENSG00000255306	ENSG00000113269
ENSG00000100341	ENSG00000118181
ENSG00000162616	ENSG00000125247
ENSG00000170921	ENSG00000137075
ENSG00000169035	ENSG00000130560
ENSG00000120129	ENSG00000176248
ENSG00000186635	ENSG00000180787
ENSG00000232680	ENSG00000272269
ENSG00000183578	ENSG00000219102
ENSG00000141646	ENSG00000007080
ENSG00000244968	ENSG00000279408
ENSG00000213033	ENSG00000155868
ENSG00000237101	ENSG00000168374
ENSG00000103512	ENSG00000167881
ENSG00000126733	ENSG00000259633
ENSG00000145362	ENSG00000177082
ENSG00000130856	ENSG00000169718
ENSG00000175445	ENSG00000168291
ENSG00000132563	ENSG00000215305
ENSG00000273209	ENSG00000162236
ENSG00000264608	ENSG00000197363
ENSG00000186193	ENSG00000168256
ENSG00000058056	ENSG00000119541
ENSG00000131711	ENSG00000178252
ENSG00000138735	ENSG00000088876
ENSG00000159921	ENSG00000125447
ENSG00000129993	ENSG00000277125
ENSG00000147316	ENSG00000095319
ENSG00000136932	ENSG00000186625
ENSG00000264573	ENSG00000184708
ENSG00000172500	ENSG00000100926
ENSG00000185238	ENSG00000099817
ENSG00000197183	ENSG00000276045
ENSG00000141510	ENSG00000082898
ENSG00000237807	ENSG00000087263
ENSG00000276231	ENSG00000100138
ENSG00000099377	ENSG00000148843
ENSG00000189362	ENSG00000135637
ENSG00000179314	ENSG00000186468
ENSG00000164520	ENSG00000132383
ENSG00000261334	ENSG00000124562
ENSG00000102003	ENSG00000153046
ENSG00000144040	ENSG00000169599
ENSG00000064999	ENSG00000143437
ENSG00000167755	ENSG00000136271
ENSG00000169469	ENSG00000099804
ENSG00000254480	ENSG00000155363
ENSG00000278107	ENSG00000197548
ENSG00000235162	ENSG00000153560
ENSG00000119919	ENSG00000145220
ENSG00000145014	ENSG00000114779
ENSG00000110768	ENSG00000090863
ENSG00000278869	ENSG00000023318
ENSG00000264727	ENSG00000148688
ENSG00000008056	ENSG00000177951
ENSG00000248265	ENSG00000151131
ENSG00000078114	ENSG00000259981
ENSG00000138686	ENSG00000273841
ENSG00000132589	ENSG00000145741
ENSG00000101000	ENSG00000268575
ENSG00000125089	ENSG00000143774
ENSG00000196597	ENSG00000198755
ENSG00000228623	ENSG00000126756
ENSG00000168490	ENSG00000112592
ENSG00000136492	ENSG00000138663
ENSG00000219133	ENSG00000241370
ENSG00000240602	ENSG00000134748
ENSG00000172889	ENSG00000160785
ENSG00000264668	ENSG00000164032
ENSG00000228789	ENSG00000111237
ENSG00000163612	ENSG00000100109
ENSG00000182601	ENSG00000196204
ENSG00000143498	ENSG00000261667
ENSG00000186480	ENSG00000060069
ENSG00000135472	ENSG00000149541
ENSG00000047648	ENSG00000241343
ENSG00000141384	ENSG00000122376
ENSG00000116273	ENSG00000168228
ENSG00000189320	ENSG00000163155
ENSG00000033800	ENSG00000094841
ENSG00000155849	ENSG00000116455
ENSG00000113140	ENSG00000099968
ENSG00000246100	ENSG00000047410
ENSG00000255521	ENSG00000104946
ENSG00000089250	ENSG00000138101
ENSG00000105427	ENSG00000204564
ENSG00000258636	ENSG00000176261
ENSG00000277840	ENSG00000228465
ENSG00000172236	ENSG00000104129
ENSG00000183066	ENSG00000109534
ENSG00000177383	ENSG00000070367
ENSG00000154645	ENSG00000166822
ENSG00000235903	ENSG00000106636
ENSG00000070371	ENSG00000197056
ENSG00000151725	ENSG00000144566
ENSG00000011523	ENSG00000112514
ENSG00000196739	ENSG00000176393
ENSG00000117069	ENSG00000134453
ENSG00000141401	ENSG00000182973
ENSG00000164674	ENSG00000135457
ENSG00000213752	ENSG00000143486
ENSG00000065970	ENSG00000112079
ENSG00000146530	ENSG00000172661
ENSG00000180458	ENSG00000100246
ENSG00000226332	ENSG00000201413
ENSG00000225420	ENSG00000197150
ENSG00000164180	ENSG00000165733
ENSG00000213684	ENSG00000166007
ENSG00000271871	ENSG00000011275
ENSG00000256226	ENSG00000119321
ENSG00000149179	ENSG00000142675
ENSG00000156970	ENSG00000141646
ENSG00000077063	ENSG00000178057
ENSG00000124343	ENSG00000160948
ENSG00000162490	ENSG00000218739
ENSG00000103966	ENSG00000171396
ENSG00000136715	ENSG00000132463
ENSG00000084463	ENSG00000090447
ENSG00000067225	ENSG00000085644
ENSG00000163794	ENSG00000085832
ENSG00000117000	ENSG00000215717
ENSG00000197249	ENSG00000139684
ENSG00000073578	ENSG00000198952
ENSG00000204103	ENSG00000146063
ENSG00000112562	ENSG00000134461
ENSG00000170959	ENSG00000228890
ENSG00000267178	ENSG00000131558
ENSG00000223485	ENSG00000117481
ENSG00000174951	ENSG00000123992
ENSG00000116750	ENSG00000213722
ENSG00000007264	ENSG00000159658
ENSG00000120889	ENSG00000014164
ENSG00000261655	ENSG00000116273
ENSG00000223715	ENSG00000196072
ENSG00000160401	ENSG00000004975
ENSG00000118898	ENSG00000249994
ENSG00000197410	ENSG00000155876
ENSG00000119929	ENSG00000105612
ENSG00000105993	ENSG00000108010
ENSG00000260443	ENSG00000169733
ENSG00000078142	ENSG00000174606
ENSG00000227262	ENSG00000160058
ENSG00000115665	ENSG00000126581
ENSG00000227199	ENSG00000120860
ENSG00000166866	ENSG00000018699
ENSG00000250101	ENSG00000143919
ENSG00000137225	ENSG00000120265
ENSG00000104522	ENSG00000166295
ENSG00000242247	ENSG00000005206
ENSG00000099960	ENSG00000048162
ENSG00000124126	ENSG00000181135
ENSG00000119969	ENSG00000142163
ENSG00000230262	ENSG00000123154
ENSG00000164877	ENSG00000078618
ENSG00000173786	ENSG00000167625
ENSG00000272455	ENSG00000143499
ENSG00000257918	ENSG00000163636
ENSG00000138039	ENSG00000132773
ENSG00000198841	ENSG00000110700
ENSG00000072310	ENSG00000183684
ENSG00000274330	ENSG00000119509
ENSG00000170522	ENSG00000178764
ENSG00000144339	ENSG00000128789
ENSG00000088179	ENSG00000131462
ENSG00000269397	ENSG00000168092
ENSG00000220804	ENSG00000106305
ENSG00000104140	ENSG00000218283
ENSG00000168575	ENSG00000117262
ENSG00000178965	ENSG00000094914
ENSG00000100298	ENSG00000199455
ENSG00000136527	ENSG00000224051
ENSG00000047579	ENSG00000215373
ENSG00000143554	ENSG00000181038
ENSG00000144791	ENSG00000144120
ENSG00000177459	ENSG00000100532
ENSG00000235437	ENSG00000141258
ENSG00000148926	ENSG00000136448
ENSG00000255465	ENSG00000127554
ENSG00000256278	ENSG00000271851
ENSG00000109205	ENSG00000165898
ENSG00000189430	ENSG00000154814
ENSG00000128564	ENSG00000175137
ENSG00000204572	ENSG00000100897
ENSG00000164683	ENSG00000177854
ENSG00000151778	ENSG00000163512
ENSG00000274565	ENSG00000132394
ENSG00000215447	ENSG00000162972
ENSG00000196693	ENSG00000270696
ENSG00000149257	ENSG00000106682
ENSG00000260550	ENSG00000124160
ENSG00000021488	ENSG00000266545
ENSG00000122420	ENSG00000144580
ENSG00000266405	ENSG00000198920
ENSG00000167914	ENSG00000126549
ENSG00000155966	ENSG00000035115
ENSG00000185955	ENSG00000143079
ENSG00000197826	ENSG00000147419
ENSG00000068400	ENSG00000178585
ENSG00000252128	ENSG00000187609
ENSG00000185386	ENSG00000141026
ENSG00000030304	ENSG00000155287
ENSG00000164037	ENSG00000133030
ENSG00000094963	ENSG00000103502
ENSG00000180767	ENSG00000173085
ENSG00000249492	ENSG00000160959
ENSG00000129194	ENSG00000227486
ENSG00000175040	ENSG00000105438
ENSG00000231607	ENSG00000143947
ENSG00000277258	ENSG00000163866
ENSG00000221890	ENSG00000141101
ENSG00000149499	ENSG00000010256
ENSG00000251095	ENSG00000197724
ENSG00000176890	ENSG00000255204
ENSG00000273409	ENSG00000100823
ENSG00000207276	ENSG00000100129
ENSG00000240764	ENSG00000273696
ENSG00000242703	ENSG00000117859
ENSG00000167695	ENSG00000153914
ENSG00000100201	ENSG00000107862
ENSG00000224914	ENSG00000119402
ENSG00000225408	ENSG00000198939
ENSG00000197714	ENSG00000116095
ENSG00000169071	ENSG00000145293
ENSG00000258443	ENSG00000143545
ENSG00000269947	ENSG00000181026
ENSG00000079101	ENSG00000011485
ENSG00000085433	ENSG00000141456
ENSG00000268015	ENSG00000113048
ENSG00000254271	ENSG00000008988
ENSG00000260708	ENSG00000006744
ENSG00000079462	ENSG00000006695
ENSG00000228323	ENSG00000008128
ENSG00000196670	ENSG00000143373
ENSG00000105270	ENSG00000041988
ENSG00000262202	ENSG00000131050
ENSG00000271826	ENSG00000227345
ENSG00000162383	ENSG00000068654
ENSG00000110435	ENSG00000179152
ENSG00000183137	ENSG00000167657
ENSG00000102104	ENSG00000182446
ENSG00000134285	ENSG00000018189
ENSG00000235142	ENSG00000163795
ENSG00000221838	ENSG00000086061
ENSG00000075702	ENSG00000084093
ENSG00000186675	ENSG00000133315
ENSG00000152778	ENSG00000133983
ENSG00000256542	ENSG00000164902
ENSG00000244242	ENSG00000038532
ENSG00000184305	ENSG00000133226
ENSG00000081052	ENSG00000105325
ENSG00000215158	ENSG00000116786
ENSG00000132026	ENSG00000276291
ENSG00000197971	ENSG00000156304
ENSG00000159374	ENSG00000174977
ENSG00000130558	ENSG00000154957
ENSG00000157540	ENSG00000177192
ENSG00000162852	ENSG00000220248
ENSG00000067182	ENSG00000106330
ENSG00000224431	ENSG00000149930
ENSG00000249526	ENSG00000179409
ENSG00000140284	ENSG00000189339
ENSG00000233928	ENSG00000138674
ENSG00000215301	ENSG00000173163
ENSG00000224301	ENSG00000131013
ENSG00000170558	ENSG00000110108
ENSG00000183150	ENSG00000112237
ENSG00000251675	ENSG00000107341
ENSG00000145757	ENSG00000131408
ENSG00000159593	ENSG00000065000
ENSG00000185920	ENSG00000081791
ENSG00000280237	ENSG00000247596
ENSG00000216031	ENSG00000124802
ENSG00000116044	ENSG00000197879
ENSG00000116819	ENSG00000008018
ENSG00000106462	ENSG00000135829
ENSG00000279817	ENSG00000141699
ENSG00000117281	ENSG00000145495
ENSG00000276564	ENSG00000224597
ENSG00000254988	ENSG00000174720
ENSG00000128710	ENSG00000259494
ENSG00000108511	ENSG00000159128
ENSG00000232485	ENSG00000165861
ENSG00000205537	ENSG00000273306
ENSG00000134594	ENSG00000241058
ENSG00000188710	ENSG00000141759
ENSG00000249129	ENSG00000237902
ENSG00000225905	ENSG00000134444
ENSG00000266946	ENSG00000273899
ENSG00000178917	ENSG00000111481
ENSG00000108342	ENSG00000165525
ENSG00000267014	ENSG00000176714
ENSG00000188917	ENSG00000126698
ENSG00000149809	ENSG00000134882
ENSG00000280217	ENSG00000111880
ENSG00000184344	ENSG00000242854
ENSG00000205549	ENSG00000126391
ENSG00000065882	ENSG00000165819
ENSG00000140848	ENSG00000100908
ENSG00000237594	ENSG00000094880
ENSG00000155868	ENSG00000140553
ENSG00000175874	ENSG00000143442
ENSG00000169925	ENSG00000197111
ENSG00000160326	ENSG00000248508
ENSG00000114473	ENSG00000143258
ENSG00000153404	ENSG00000087338
ENSG00000198807	ENSG00000164366
ENSG00000187546	ENSG00000126883
ENSG00000167419	ENSG00000155275
ENSG00000231768	ENSG00000136738
ENSG00000169783	ENSG00000112110
ENSG00000188803	ENSG00000136758
ENSG00000183172	ENSG00000127022
ENSG00000102547	ENSG00000090060
ENSG00000130032	ENSG00000131732
ENSG00000109684	ENSG00000148303
ENSG00000139112	ENSG00000162704
ENSG00000272748	ENSG00000240682
ENSG00000142621	ENSG00000174915
ENSG00000144730	ENSG00000141552
ENSG00000257847	ENSG00000100014
ENSG00000197769	ENSG00000265241
ENSG00000150403	ENSG00000173171
ENSG00000102265	ENSG00000124787
ENSG00000003137	ENSG00000112473
ENSG00000198324	ENSG00000205643
ENSG00000151640	ENSG00000135945
ENSG00000169067	ENSG00000151092
ENSG00000278987	ENSG00000221859
ENSG00000118690	ENSG00000135972
ENSG00000197461	ENSG00000226023
ENSG00000272686	ENSG00000183020
ENSG00000143951	ENSG00000067334
ENSG00000215004	ENSG00000154727
ENSG00000206652	ENSG00000176946
ENSG00000233363	ENSG00000255139
ENSG00000225194	ENSG00000136731
ENSG00000213700	ENSG00000121851
ENSG00000253738	ENSG00000119314
ENSG00000166900	ENSG00000148337
ENSG00000168826	ENSG00000116096
ENSG00000178732	ENSG00000130254
ENSG00000223923	ENSG00000122545
ENSG00000235724	ENSG00000165233
ENSG00000133116	ENSG00000158793
ENSG00000079156	ENSG00000183513
ENSG00000244198	ENSG00000131116
ENSG00000020922	ENSG00000141551
ENSG00000173214	ENSG00000259768
ENSG00000176022	ENSG00000179262
ENSG00000188596	ENSG00000169045
ENSG00000108590	ENSG00000214300
ENSG00000237928	ENSG00000145916
ENSG00000196659	ENSG00000005007
ENSG00000011347	ENSG00000162627
ENSG00000174225	ENSG00000131504
ENSG00000182132	ENSG00000100335
ENSG00000204839	ENSG00000220157
ENSG00000071054	ENSG00000235400
ENSG00000249926	ENSG00000204351
ENSG00000118985	ENSG00000273192
ENSG00000279994	ENSG00000108788
ENSG00000168748	ENSG00000204392
ENSG00000261055	ENSG00000212333
ENSG00000005513	ENSG00000074800
ENSG00000235480	ENSG00000164221
ENSG00000136943	ENSG00000197006
ENSG00000276272	ENSG00000221983
ENSG00000125633	ENSG00000146802
ENSG00000273419	ENSG00000186787
ENSG00000106397	ENSG00000242802
ENSG00000120709	ENSG00000141556
ENSG00000267746	ENSG00000188529
ENSG00000231871	ENSG00000125952
ENSG00000258590	ENSG00000167962
ENSG00000269958	ENSG00000184967
ENSG00000225922	ENSG00000033100
ENSG00000132646	ENSG00000167220
ENSG00000147113	ENSG00000173660
ENSG00000234899	ENSG00000122299
ENSG00000171700	ENSG00000165502
ENSG00000039537	ENSG00000167186
ENSG00000164659	ENSG00000251770
ENSG00000111664	ENSG00000103479
ENSG00000007952	ENSG00000079277
ENSG00000224238	ENSG00000107833
ENSG00000136110	ENSG00000167792
ENSG00000134802	ENSG00000198924
ENSG00000164161	ENSG00000117751
ENSG00000126107	ENSG00000100441
ENSG00000235478	ENSG00000011143
ENSG00000227640	ENSG00000118900
ENSG00000231764	ENSG00000185596
ENSG00000171236	ENSG00000267655
ENSG00000007516	ENSG00000103550
ENSG00000137843	ENSG00000105258
ENSG00000183715	ENSG00000002330
ENSG00000123159	ENSG00000205581
ENSG00000110851	ENSG00000184939
ENSG00000236318	ENSG00000186788
ENSG00000256751	ENSG00000203993
ENSG00000225331	ENSG00000212373
ENSG00000139793	ENSG00000198040
ENSG00000114529	ENSG00000133265
ENSG00000263531	ENSG00000185825
ENSG00000196850	ENSG00000204897
ENSG00000109927	ENSG00000101421
ENSG00000235262	ENSG00000144455
ENSG00000144426	ENSG00000168439
ENSG00000105988	ENSG00000141002
ENSG00000227726	ENSG00000120314
ENSG00000164938	ENSG00000149480
ENSG00000102763	ENSG00000277739
ENSG00000197766	ENSG00000243477
ENSG00000138411	ENSG00000167461
ENSG00000163576	ENSG00000120533
ENSG00000258584	ENSG00000176095
ENSG00000129680	ENSG00000180900
ENSG00000258811	ENSG00000128272
ENSG00000224728	ENSG00000197798
ENSG00000183747	ENSG00000143570
ENSG00000174502	ENSG00000081154
ENSG00000078725	ENSG00000107745
ENSG00000237188	ENSG00000162377
ENSG00000186310	ENSG00000143252
ENSG00000177606	ENSG00000164347
ENSG00000124467	ENSG00000164091
ENSG00000148218	ENSG00000112234
ENSG00000269556	ENSG00000145882
ENSG00000136867	ENSG00000164338
ENSG00000146414	ENSG00000175854
ENSG00000253105	ENSG00000048991
ENSG00000141447	ENSG00000135297
ENSG00000275620	ENSG00000175387
ENSG00000173852	ENSG00000134597
ENSG00000141639	ENSG00000124613
ENSG00000136280	ENSG00000220875
ENSG00000005884	ENSG00000079616
ENSG00000151883	ENSG00000198860
ENSG00000131409	ENSG00000089094
ENSG00000229862	ENSG00000171161
ENSG00000279878	ENSG00000140990
ENSG00000170653	ENSG00000120798
ENSG00000100442	ENSG00000138035
ENSG00000155846	ENSG00000196458
ENSG00000104714	ENSG00000132256
ENSG00000258553	ENSG00000178927
ENSG00000128591	ENSG00000198301
ENSG00000236581	ENSG00000118816
ENSG00000261150	ENSG00000010361
ENSG00000138696	ENSG00000108840
ENSG00000222014	ENSG00000074582
ENSG00000109762	ENSG00000136932
ENSG00000155093	ENSG00000143156
ENSG00000129951	ENSG00000100220
ENSG00000258130	ENSG00000075914
ENSG00000179933	ENSG00000111364
ENSG00000241933	ENSG00000099821
ENSG00000242083	ENSG00000013561
ENSG00000275763	ENSG00000164258
ENSG00000110042	ENSG00000167925
ENSG00000225377	ENSG00000181638
ENSG00000140931	ENSG00000178988
ENSG00000183166	ENSG00000071462
ENSG00000231882	ENSG00000157500
ENSG00000260903	ENSG00000156876
ENSG00000182600	ENSG00000089154
ENSG00000133328	ENSG00000204220
ENSG00000130751	ENSG00000204130
ENSG00000248916	ENSG00000257103
ENSG00000183171	ENSG00000240871
ENSG00000254343	ENSG00000167693
ENSG00000132952	ENSG00000141562
ENSG00000173805	ENSG00000120896
ENSG00000272482	ENSG00000116127
ENSG00000140391	ENSG00000257511
ENSG00000213839	ENSG00000130305
ENSG00000173674	ENSG00000187555
ENSG00000127530	ENSG00000140543
[truncated: 55,036 more rows]

## Sheet: TCGA-LUSC
Random Forests	Extreme Pseudo Sampling
ENSG00000004776	ENSG00000175826
ENSG00000244280	ENSG00000120948
ENSG00000162433	ENSG00000108953
ENSG00000184113	ENSG00000167193
ENSG00000105173	ENSG00000124356
ENSG00000225329	ENSG00000115661
ENSG00000136108	ENSG00000140157
ENSG00000198682	ENSG00000148331
ENSG00000224215	ENSG00000171735
ENSG00000171596	ENSG00000110768
ENSG00000152128	ENSG00000135801
ENSG00000108622	ENSG00000148300
ENSG00000105991	ENSG00000214046
ENSG00000173482	ENSG00000130749
ENSG00000168309	ENSG00000168066
ENSG00000048740	ENSG00000162627
ENSG00000140525	ENSG00000204344
ENSG00000253177	ENSG00000183258
ENSG00000239697	ENSG00000143761
ENSG00000095637	ENSG00000111850
ENSG00000136160	ENSG00000170144
ENSG00000131171	ENSG00000138107
ENSG00000237978	ENSG00000070444
ENSG00000149564	ENSG00000105556
ENSG00000143768	ENSG00000062194
ENSG00000182272	ENSG00000130254
ENSG00000144843	ENSG00000215041
ENSG00000141448	ENSG00000143971
ENSG00000141052	ENSG00000136527
ENSG00000197275	ENSG00000129245
ENSG00000149554	ENSG00000228474
ENSG00000095370	ENSG00000089053
ENSG00000271134	ENSG00000157637
ENSG00000112214	ENSG00000142864
ENSG00000280304	ENSG00000187147
ENSG00000165072	ENSG00000100124
ENSG00000155962	ENSG00000132463
ENSG00000234281	ENSG00000102390
ENSG00000101189	ENSG00000004059
ENSG00000257520	ENSG00000112983
ENSG00000224968	ENSG00000204923
ENSG00000133116	ENSG00000152795
ENSG00000136732	ENSG00000155729
ENSG00000122694	ENSG00000124380
ENSG00000031081	ENSG00000048140
ENSG00000277631	ENSG00000115204
ENSG00000196511	ENSG00000163170
ENSG00000185798	ENSG00000179950
ENSG00000161649	ENSG00000182117
ENSG00000166313	ENSG00000094880
ENSG00000164035	ENSG00000133612
ENSG00000159723	ENSG00000171720
ENSG00000131831	ENSG00000171853
ENSG00000182575	ENSG00000068028
ENSG00000169744	ENSG00000238227
ENSG00000080618	ENSG00000198912
ENSG00000228401	ENSG00000134375
ENSG00000244215	ENSG00000066697
ENSG00000046604	ENSG00000131475
ENSG00000182040	ENSG00000107874
ENSG00000227036	ENSG00000103037
ENSG00000073910	ENSG00000071626
ENSG00000164741	ENSG00000144567
ENSG00000241399	ENSG00000160993
ENSG00000250073	ENSG00000187514
ENSG00000069974	ENSG00000103415
ENSG00000131055	ENSG00000155229
ENSG00000135678	ENSG00000147164
ENSG00000170989	ENSG00000164615
ENSG00000237289	ENSG00000141664
ENSG00000150977	ENSG00000048162
ENSG00000120913	ENSG00000197157
ENSG00000128567	ENSG00000147140
ENSG00000156966	ENSG00000197451
ENSG00000163492	ENSG00000196422
ENSG00000268089	ENSG00000162623
ENSG00000072163	ENSG00000003509
ENSG00000130052	ENSG00000215251
ENSG00000145604	ENSG00000161904
ENSG00000125319	ENSG00000148719
ENSG00000240563	ENSG00000151893
ENSG00000266149	ENSG00000089094
ENSG00000158467	ENSG00000084652
ENSG00000114124	ENSG00000144746
ENSG00000184905	ENSG00000143322
ENSG00000269186	ENSG00000177733
ENSG00000103175	ENSG00000119888
ENSG00000175084	ENSG00000143811
ENSG00000131018	ENSG00000220875
ENSG00000086570	ENSG00000099783
ENSG00000279118	ENSG00000167118
ENSG00000144655	ENSG00000180822
ENSG00000261338	ENSG00000156374
ENSG00000223572	ENSG00000023041
ENSG00000240086	ENSG00000278311
ENSG00000163975	ENSG00000085415
ENSG00000145545	ENSG00000181090
ENSG00000101938	ENSG00000156639
ENSG00000167210	ENSG00000104960
ENSG00000177679	ENSG00000138002
ENSG00000154309	ENSG00000230124
ENSG00000154262	ENSG00000105085
ENSG00000136869	ENSG00000177697
ENSG00000008853	ENSG00000155827
ENSG00000186994	ENSG00000114978
ENSG00000166912	ENSG00000166261
ENSG00000197766	ENSG00000227799
ENSG00000173376	ENSG00000197226
ENSG00000144837	ENSG00000137185
ENSG00000263745	ENSG00000279519
ENSG00000116194	ENSG00000132376
ENSG00000171840	ENSG00000183808
ENSG00000109674	ENSG00000224870
ENSG00000163815	ENSG00000116353
ENSG00000080031	ENSG00000243667
ENSG00000051596	ENSG00000055070
ENSG00000248738	ENSG00000198677
ENSG00000182379	ENSG00000105700
ENSG00000131477	ENSG00000197056
ENSG00000153904	ENSG00000166788
ENSG00000143110	ENSG00000125633
ENSG00000111726	ENSG00000105583
ENSG00000115361	ENSG00000141873
ENSG00000111859	ENSG00000135624
ENSG00000170915	ENSG00000125457
ENSG00000271888	ENSG00000163468
ENSG00000088305	ENSG00000082898
ENSG00000080819	ENSG00000182552
ENSG00000250978	ENSG00000165060
ENSG00000267667	ENSG00000134644
ENSG00000167641	ENSG00000163479
ENSG00000131187	ENSG00000177045
ENSG00000085552	ENSG00000113712
ENSG00000132622	ENSG00000165630
ENSG00000112782	ENSG00000131584
ENSG00000263586	ENSG00000148229
ENSG00000131097	ENSG00000170860
ENSG00000240583	ENSG00000143799
ENSG00000135931	ENSG00000100221
ENSG00000136048	ENSG00000011007
ENSG00000118526	ENSG00000154429
ENSG00000047648	ENSG00000146576
ENSG00000137135	ENSG00000110066
ENSG00000114854	ENSG00000057757
ENSG00000100121	ENSG00000197965
ENSG00000170890	ENSG00000116120
ENSG00000114654	ENSG00000198081
ENSG00000065054	ENSG00000092094
ENSG00000228997	ENSG00000213983
ENSG00000138670	ENSG00000100722
ENSG00000160917	ENSG00000144233
ENSG00000256043	ENSG00000089693
ENSG00000156052	ENSG00000169223
ENSG00000183765	ENSG00000104497
ENSG00000138735	ENSG00000125247
ENSG00000166927	ENSG00000138050
ENSG00000153294	ENSG00000126106
ENSG00000246228	ENSG00000172500
ENSG00000087128	ENSG00000107164
ENSG00000143590	ENSG00000181027
ENSG00000120279	ENSG00000115649
ENSG00000267532	ENSG00000119335
ENSG00000121068	ENSG00000133597
ENSG00000119457	ENSG00000112081
ENSG00000266010	ENSG00000184634
ENSG00000102760	ENSG00000122257
ENSG00000225177	ENSG00000145833
ENSG00000139597	ENSG00000162714
ENSG00000186073	ENSG00000142186
ENSG00000204305	ENSG00000108518
ENSG00000105538	ENSG00000055917
ENSG00000101280	ENSG00000277149
ENSG00000273162	ENSG00000250462
ENSG00000274002	ENSG00000006704
ENSG00000267207	ENSG00000162613
ENSG00000257474	ENSG00000174839
ENSG00000127920	ENSG00000093167
ENSG00000149435	ENSG00000105968
ENSG00000117394	ENSG00000149231
ENSG00000189280	ENSG00000120686
ENSG00000115163	ENSG00000150433
ENSG00000186188	ENSG00000142686
ENSG00000069011	ENSG00000100568
ENSG00000240694	ENSG00000160741
ENSG00000136943	ENSG00000231084
ENSG00000169704	ENSG00000256053
ENSG00000111252	ENSG00000267390
ENSG00000111452	ENSG00000137343
ENSG00000168484	ENSG00000165782
ENSG00000004939	ENSG00000179562
ENSG00000187098	ENSG00000116497
ENSG00000130988	ENSG00000122299
ENSG00000088926	ENSG00000187778
ENSG00000169607	ENSG00000148690
ENSG00000151623	ENSG00000148688
ENSG00000166510	ENSG00000168397
ENSG00000233221	ENSG00000048544
ENSG00000196584	ENSG00000183484
ENSG00000258711	ENSG00000136937
ENSG00000186193	ENSG00000172809
ENSG00000237413	ENSG00000230565
ENSG00000179776	ENSG00000214826
ENSG00000141161	ENSG00000078369
ENSG00000169116	ENSG00000123607
ENSG00000092051	ENSG00000067365
ENSG00000043355	ENSG00000277462
ENSG00000108381	ENSG00000164902
ENSG00000101331	ENSG00000273308
ENSG00000187824	ENSG00000265681
ENSG00000168497	ENSG00000125454
ENSG00000184785	ENSG00000088038
ENSG00000176208	ENSG00000186416
ENSG00000197245	ENSG00000184271
ENSG00000230570	ENSG00000161800
ENSG00000163535	ENSG00000128245
ENSG00000146151	ENSG00000225791
ENSG00000274605	ENSG00000270062
ENSG00000168306	ENSG00000146109
ENSG00000138821	ENSG00000171490
ENSG00000117245	ENSG00000146463
ENSG00000137486	ENSG00000161654
ENSG00000100060	ENSG00000187605
ENSG00000164188	ENSG00000066455
ENSG00000169442	ENSG00000140350
ENSG00000091106	ENSG00000100461
ENSG00000239268	ENSG00000129636
ENSG00000134352	ENSG00000163634
ENSG00000128849	ENSG00000160214
ENSG00000176438	ENSG00000119596
ENSG00000175063	ENSG00000127080
ENSG00000125798	ENSG00000124535
ENSG00000110195	ENSG00000177854
ENSG00000107742	ENSG00000156521
ENSG00000185519	ENSG00000127399
ENSG00000048540	ENSG00000260051
ENSG00000167588	ENSG00000166181
ENSG00000120156	ENSG00000112237
ENSG00000149403	ENSG00000129315
ENSG00000253563	ENSG00000169087
ENSG00000103994	ENSG00000130714
ENSG00000066056	ENSG00000186625
ENSG00000233903	ENSG00000168802
ENSG00000154102	ENSG00000089818
ENSG00000253477	ENSG00000269556
ENSG00000068001	ENSG00000148843
ENSG00000261008	ENSG00000167468
ENSG00000186198	ENSG00000173327
ENSG00000174013	ENSG00000177479
ENSG00000271252	ENSG00000137804
ENSG00000123485	ENSG00000212127
ENSG00000174944	ENSG00000130299
ENSG00000111247	ENSG00000213780
ENSG00000126785	ENSG00000142856
ENSG00000257202	ENSG00000126814
ENSG00000140092	ENSG00000110851
ENSG00000197415	ENSG00000130520
ENSG00000225383	ENSG00000128463
ENSG00000244734	ENSG00000100075
ENSG00000127586	ENSG00000179409
ENSG00000069122	ENSG00000197756
ENSG00000166123	ENSG00000136819
ENSG00000263535	ENSG00000205937
ENSG00000278259	ENSG00000141564
ENSG00000163472	ENSG00000110011
ENSG00000080986	ENSG00000163166
ENSG00000163431	ENSG00000114648
ENSG00000163964	ENSG00000128928
ENSG00000196616	ENSG00000221983
ENSG00000140090	ENSG00000124802
ENSG00000196747	ENSG00000075624
ENSG00000138271	ENSG00000101421
ENSG00000165757	ENSG00000262228
ENSG00000140534	ENSG00000196236
ENSG00000183607	ENSG00000235453
ENSG00000184445	ENSG00000182952
ENSG00000131400	ENSG00000171862
ENSG00000115507	ENSG00000165502
ENSG00000163145	ENSG00000160058
ENSG00000129596	ENSG00000110060
ENSG00000111275	ENSG00000214194
ENSG00000133661	ENSG00000128563
ENSG00000104967	ENSG00000257949
ENSG00000138778	ENSG00000144566
ENSG00000188536	ENSG00000141027
ENSG00000163106	ENSG00000184787
ENSG00000158270	ENSG00000129250
ENSG00000074660	ENSG00000107521
ENSG00000183763	ENSG00000100412
ENSG00000241158	ENSG00000165138
ENSG00000205038	ENSG00000225663
ENSG00000135604	ENSG00000183751
ENSG00000236908	ENSG00000113068
ENSG00000257542	ENSG00000123992
ENSG00000176912	ENSG00000160688
ENSG00000175899	ENSG00000108039
ENSG00000157765	ENSG00000135870
ENSG00000013588	ENSG00000154767
ENSG00000174891	ENSG00000103549
ENSG00000171885	ENSG00000204386
ENSG00000198901	ENSG00000074800
ENSG00000127564	ENSG00000169188
ENSG00000229415	ENSG00000215845
ENSG00000213186	ENSG00000109917
ENSG00000151702	ENSG00000104518
ENSG00000261371	ENSG00000119650
ENSG00000116117	ENSG00000104412
ENSG00000112137	ENSG00000141627
ENSG00000165810	ENSG00000113648
ENSG00000171403	ENSG00000086848
ENSG00000182985	ENSG00000116857
ENSG00000271830	ENSG00000142675
ENSG00000101057	ENSG00000273466
ENSG00000161640	ENSG00000172748
ENSG00000151718	ENSG00000141002
ENSG00000138207	ENSG00000068971
ENSG00000171115	ENSG00000205208
ENSG00000166482	ENSG00000014824
ENSG00000256612	ENSG00000185721
ENSG00000106991	ENSG00000214562
ENSG00000108106	ENSG00000119509
ENSG00000150048	ENSG00000142546
ENSG00000126787	ENSG00000152409
ENSG00000249001	ENSG00000067560
ENSG00000184347	ENSG00000167173
ENSG00000024526	ENSG00000152894
ENSG00000106809	ENSG00000234127
ENSG00000112576	ENSG00000185127
ENSG00000175556	ENSG00000172409
ENSG00000124780	ENSG00000159267
ENSG00000225938	ENSG00000198860
ENSG00000022267	ENSG00000170364
ENSG00000066405	ENSG00000125450
ENSG00000163507	ENSG00000196642
ENSG00000163072	ENSG00000120963
ENSG00000141338	ENSG00000171792
ENSG00000198873	ENSG00000165209
ENSG00000280255	ENSG00000119787
ENSG00000255399	ENSG00000226361
ENSG00000162062	ENSG00000250794
ENSG00000134917	ENSG00000129933
ENSG00000116678	ENSG00000278126
ENSG00000262185	ENSG00000169964
ENSG00000162367	ENSG00000060688
ENSG00000107719	ENSG00000101544
ENSG00000236740	ENSG00000251369
ENSG00000235584	ENSG00000006451
ENSG00000186185	ENSG00000160049
ENSG00000154920	ENSG00000104904
ENSG00000169418	ENSG00000105732
ENSG00000123146	ENSG00000178078
ENSG00000123473	ENSG00000165934
ENSG00000146674	ENSG00000144306
ENSG00000241644	ENSG00000203485
ENSG00000261189	ENSG00000239306
ENSG00000161835	ENSG00000170275
ENSG00000104889	ENSG00000132661
ENSG00000115993	ENSG00000108312
ENSG00000157456	ENSG00000250474
ENSG00000117399	ENSG00000166189
ENSG00000011426	ENSG00000138095
ENSG00000106462	ENSG00000106028
ENSG00000135451	ENSG00000233428
ENSG00000163918	ENSG00000148824
ENSG00000063660	ENSG00000204256
ENSG00000161888	ENSG00000236088
ENSG00000138180	ENSG00000167792
ENSG00000128944	ENSG00000063177
ENSG00000058804	ENSG00000068654
ENSG00000188242	ENSG00000165240
[truncated: 56,666 more rows]

## Sheet: TCGA-PRAD
Random Forests	Extreme Pseudo Sampling
[truncated: 57,035 more rows]

[truncated: 4 more sheets: TCGA-COAD, TCGA-STAD, TCGA-LIHC, TCGA-KIRP]
