# Supplementary material for: Using Supervised Learning Methods for Gene Selection in RNA-Seq Case-Control Studies
Source: Front Genet. 2018 Aug 3;9:297. doi: 10.3389/fgene.2018.00297 (PMC6085558; doi:10.3389/fgene.2018.00297)
Supplement: Supplementary Table 4 — Average number of genes in common among the top 20 best ranked genes across 10 iterations for the two proposed methods. [file Table_4.XLSX]

## Sheet: Sheet1
Name	RF		EPS
	Average number of genes in common in the top 20, 10 iterations	Standard deviation	Average number of genes in common in the top 20, 10 iterations	Standard deviation
TCGA-BRCA	15.5	1.13	10.78	2.85
TCGA-LUAD	16.02	1.26	16	1.08
TCGA-UCEC	16.87	0.78	19	0.73
TCGA-KIRC	15.82	0.83	10.44	2.58
TCGA-HNSC	18.51	0.5	20	0
TCGA-THCA	18.11	0.74	18.8	0.69
TCGA-LUSC	16.07	0.93	20	0
TCGA-PRAD	18.38	0.93	15.51	1.65
TCGA-COAD	16.49	1.07	19.22	0.42
TCGA-STAD	18.04	0.67	10.56	5.06
TCGA-LIHC	16.04	0.99	20	0
TCGA-KIRP	16.33	0.95	18.82	0.83
