# Supplementary material for: Using Supervised Learning Methods for Gene Selection in RNA-Seq Case-Control Studies
Source: Front Genet. 2018 Aug 3;9:297. doi: 10.3389/fgene.2018.00297 (PMC6085558; doi:10.3389/fgene.2018.00297)
Supplement: Supplementary Table 5 — Performance comparison of survival gene signatures obtained with fold-change magnitude-based gene selection. Color coding similar to Table 2. [file Table_5.XLSX]

## Sheet: Sheet1
Name	Foldchange outperforms DESeq2	Foldchange outperforms RF	Foldchange outperforms EPS
TCGA-BRCA	3	9	1
TCGA-LUAD	14	10	4
TCGA-UCEC	11	7	8
TCGA-KIRC	12	8	4
TCGA-HNSC	18	19	18
TCGA-THCA	10	1	0
TCGA-LUSC	1	5	13
TCGA-PRAD	0	3	0
TCGA-COAD	11	6	3
TCGA-STAD	14	14	11
TCGA-LIHC	14	2	6
TCGA-KIRP	4	7	0
