# Supplementary material for: Using Supervised Learning Methods for Gene Selection in RNA-Seq Case-Control Studies
Source: Front Genet. 2018 Aug 3;9:297. doi: 10.3389/fgene.2018.00297 (PMC6085558; doi:10.3389/fgene.2018.00297)
Supplement: Supplementary Table 6 — Performance comparison of survival gene signatures obtained with a random selection of 20 percent of the initial samples. Color coding similar to Table 2. [file Table_6.XLSX]

## Sheet: Sheet1
Name	RF	EPS
TCGA-BRCA	16	18
TCGA-LUAD	15	12
TCGA-UCEC	10	0
TCGA-KIRC	5	1
TCGA-HNSC	12	18
TCGA-THCA	8	7
TCGA-LUSC	13	17
TCGA-PRAD	13	14
TCGA-COAD	3	15
TCGA-STAD	4	0
TCGA-LIHC	10	12
TCGA-KIRP	8	15
